# Supplementary material for: Comparative transcriptome profiling of a rice line carrying Xa39 and its parents triggered by Xanthomonas oryzae pv. oryzae provides novel insights into the broad-spectrum hypersensitive response
Source: BMC Genomics. 2015 Feb 21;16(1):111. doi: 10.1186/s12864-015-1329-3 (PMC4349310; doi:10.1186/s12864-015-1329-3)
Supplement: Additional file 3: Table S1. — Summary of differentially expressed genes in the rice introgression line H471, the recurrent parent Huang-Hua-Zhan (HHZ) and the donor parent PSBRC28 (P28). Listing the summary of differentially expressed genes in H471, HHZ and P28. [file 12864_2015_1329_MOESM3_ESM.xlsx]

## Sheet: Sheet1
Additional file 3. Summary of differentially expressed genes in the rice introgression line H471, the recurrent parent Huang-Hua-Zhan (HHZ) and the donor parent PSBRC28 (P28)
Comparison	no. of replication	no. of DEGs
		Up-regulated	Down-regulated	Sub-total
H471-CK vs HHZ-CK	2	150	193	343
H471-CK vs P28-CK	2	456	705	1161
P28-CK vs HHZ-CK	2	763	523	1286
H471-1dpi vs HHZ-1dpi	2	113	142	255
H471-2dpi vs HHZ-2dpi	2	81	46	127
H471-1dpi vs P28-1dpi	2	519	593	1112
H471-2dpi vs P28-2dpi	2	486	577	1063
P28-1dpi vs HHZ-1dpi	2	392	514	906
P28-2dpi vs HHZ-2dpi	2	690	509	1199
H471-1dpi vs H471-CK	2	1667	1536	3203
H471-2dpi vs H471-CK	2	1728	1381	3109
H471-2dpi vs H471-1dpi	2	262	168	430
HHZ-1dpi vs HHZ-CK	2	1551	1289	2840
HHZ-2dpi vs HHZ-CK	2	1532	1359	2891
HHZ-2dpi vs HHZ-1dpi	2	135	189	324
P28-1dpi vs P28-CK	2	1742	1891	3633
P28-2dpi vs P28-CK	2	1904	1752	3656
P28-2dpi vs P28-1dpi	2	388	215	603
