# Supplementary material for: Comparative transcriptome profiling of a rice line carrying Xa39 and its parents triggered by Xanthomonas oryzae pv. oryzae provides novel insights into the broad-spectrum hypersensitive response
Source: BMC Genomics. 2015 Feb 21;16(1):111. doi: 10.1186/s12864-015-1329-3 (PMC4349310; doi:10.1186/s12864-015-1329-3)
Supplement: Additional file 4: Table S2. — GO enrichment analysis of genes with higher basal expression levels in the rice introgression line H471 compared with the recurrent parent Huang-Hua-Zhan (HHZ). Containing a list of GO enrichments of genes with higher basal expression levels in H471 compared with HHZ. [file 12864_2015_1329_MOESM4_ESM.xls]

## Sheet: Additional file 2
Additional file 4. GO enrichment analysis of genes with higher basal expression levels in the rice introgression line H471 compared with the recurrent parent Huang-Hua-Zhan (HHZ)
GO term	Ontology	Description	Number in input list	Number in BG/Ref	p-value	FDR
GO:0016491	F	oxidoreductase activity	25	1995	1.3e-07	2e-05
GO:0016829	F	lyase activity	10	286	2.3e-07	2e-05
GO:0000287	F	magnesium ion binding	6	142	2.4e-05	0.0014
GO:0048037	F	cofactor binding	10	547	6e-05	0.0026
GO:0019752	P	carboxylic acid metabolic process	8	490	0.0007	0.041
GO:0043436	P	oxoacid metabolic process	8	490	0.0007	0.041
GO:0042180	P	cellular ketone metabolic process	8	496	0.00076	0.041
GO:0006082	P	organic acid metabolic process	8	491	0.00071	0.041
GO:0006950	P	response to stress	11	883	0.00067	0.041
