# Supplementary material for: Comparative transcriptome profiling of a rice line carrying Xa39 and its parents triggered by Xanthomonas oryzae pv. oryzae provides novel insights into the broad-spectrum hypersensitive response
Source: BMC Genomics. 2015 Feb 21;16(1):111. doi: 10.1186/s12864-015-1329-3 (PMC4349310; doi:10.1186/s12864-015-1329-3)
Supplement: Additional file 5: Table S3. — Differentially expressed genes in the rice introgression line H471 compared with recurrent parent Huang-Hua-Zhan (HHZ) after inoculation with Xanthomonas oryzae pv. oryzae (Xoo) PXO349. Containing a list of differentially expressed genes in H471 compared with HHZ under post-inoculation conditions. [file 12864_2015_1329_MOESM5_ESM.xlsx]

## Sheet: Sheet1
Additional file 5. Differentially expressed genes in the rice introgression line H471 compared with recurrent parent Huang-Hua-Zhan (HHZ) after inoculation with Xanthomonas oryzae pv. oryzae (Xoo) PXO349
Gene ID	Allele source in H471	H471-CK vs HHZ-CK				H471-1dpi vs HHZ-1dpi				H471-2dpi vs HHZ-2dpi				H471-1dpi vs H471-CK				H471-2dpi vs H471-CK				MSU Annotation
		log2(FC)	p_value	q_value	Up/Down	log2(FC)	p_value	q_value	Up/Down	log2(FC)	p_value	q_value	Up/Down	log2(FC)	p_value	q_value	Up/Down	log2(FC)	p_value	q_value	Up/Down
LOC_Os01g03310	HHZ	0.589649	0.00265	0.00948267	--	-0.939114	0.0002	0.00192911	down	-0.0578156	0.8218	0.932028	--	-2.59751	5e-05	0.000553803	down	-2.33285	5e-05	0.000553803	down	BBTI1 - Bowman-Birk type bran trypsin inhibitor precursor, expressed
LOC_Os01g03320	HHZ	0.678297	0.0191	0.0511351	--	-1.31183	0.0008	0.00641567	down	0.8349	0.06425	0.208775	--	-1.3264	0.00035	0.00314671	down	-1.48541	0.00045	0.00391158	down	BBTI2 - Bowman-Birk type bran trypsin inhibitor precursor, expressed
LOC_Os01g16640	HHZ	-0.38975	0.1663	0.295306	--	-0.139147	0.62205	0.83111	--	0.973314	0.00085	0.0067535	up	-0.797127	0.00515	0.0300107	--	0.214399	0.45215	0.713665	--	split hand/foot malformation type 1, putative, expressed
LOC_Os01g20110	HHZ	-0.0739356	0.70295	0.815712	--	-0.978968	5e-05	0.000553803	down	-0.36636	0.07115	0.224639	--	-1.18366	5e-05	0.000553803	down	-0.772997	5e-05	0.000553803	down	expressed protein
LOC_Os01g25484	HHZ	0.128739	0.5688	0.713121	--	0.744626	0.0002	0.00192911	up	0.107694	0.59765	0.816604	--	2.64914	5e-05	0.000553803	up	2.13244	5e-05	0.000553803	up	ferredoxin--nitrite reductase, putative, expressed
LOC_Os01g45914	HHZ	-0.014093	0.95945	0.977646	--	0.717127	0.00755	0.0408136	--	1.25974	5e-05	0.000553803	up	1.10426	0.0004	0.00353297	up	2.7365	5e-05	0.000553803	up	expressed protein
LOC_Os01g46570	HHZ	0.0578489	0.80425	0.884905	--	-0.787271	0.0001	0.00104114	down	0.542711	0.0086	0.0452442	--	1.73003	5e-05	0.000553803	up	2.55326	5e-05	0.000553803	up	CTP synthase, putative, expressed
LOC_Os01g52250	HHZ	0.0458712	0.82665	0.89904	--	1.74421	5e-05	0.000553803	up	-0.163584	0.42895	0.694627	--	2.59248	5e-05	0.000553803	up	3.16229	5e-05	0.000553803	up	starch synthase, putative, expressed
LOC_Os01g54190	HHZ	1.73952	5e-05	0.000269166	up	2.24209	5e-05	0.000553803	up	2.22819	5e-05	0.000553803	up	0.074935	0.7358	0.892376	--	0.111659	0.65035	0.84787	--	expressed protein
LOC_Os01g57968	HHZ	-0.259582	0.2843	0.43862	--	-0.356983	0.17845	0.418167	--	-2.50067	5e-05	0.000553803	down	-0.0707821	0.79135	0.918792	--	-0.371222	0.1381	0.354644	--	expressed protein
LOC_Os01g58194	HHZ	-0.253301	0.3611	0.522172	--	0.92544	0.0006	0.00501357	up	0.337988	0.2106	0.463956	--	1.28949	5e-05	0.000553803	up	0.924871	0.00245	0.0163462	--	protein disulfide isomerase, putative, expressed
LOC_Os01g66100	HHZ	-0.234846	0.5366	0.686417	--	-0.956555	0.0004	0.00353297	down	0.106406	0.66935	0.858432	--	1.95035	5e-05	0.000553803	up	2.65092	5e-05	0.000553803	up	gibberellin 20 oxidase 2, putative, expressed
LOC_Os01g71540	heterozygo	-1.00924	5e-05	0.000269166	down	NA	5e-05	0.000553803	down	-1.36819	0.2404	0.501695	--	NA	5e-05	0.000553803	down	-0.52536	0.3764	0.648226	--	expressed protein
LOC_Os01g71599	heterozygo	-0.0275421	0.9348	0.96362	--	NA	5e-05	0.000553803	down	-1.62851	0.04025	0.148596	--	NA	5e-05	0.000553803	down	-0.507183	0.53095	0.772708	--	expressed protein
LOC_Os01g71620	heterozygo	-0.385417	0.05805	0.127892	--	NA	5e-05	0.000553803	down	-1.11205	5e-05	0.000553803	down	NA	5e-05	0.000553803	down	-0.831001	0.0029	0.0187972	--	expressed protein
LOC_Os01g71630	heterozygo	-0.769733	0.00015	0.000741693	down	-9.63424	5e-05	0.000553803	down	-1.182	5e-05	0.000553803	down	-8.87455	5e-05	0.000553803	down	-0.440175	0.1062	0.297085	--	expressed protein
LOC_Os01g71760	heterozygo	1.67623	5e-05	0.000269166	up	2.52245	0.00015	0.0014957	up	0.504278	0.31855	0.590959	--	-1.0632	0.00055	0.00465264	down	-2.79541	5e-05	0.000553803	down	amino acid permease family protein, putative, expressed
LOC_Os01g71930	heterozygo	-0.767362	0.0007	0.00295353	down	NA	5e-05	0.000553803	down	-0.698763	0.0103	0.0522164	--	NA	5e-05	0.000553803	down	0.0999059	0.7126	0.881085	--	glycosyl hydrolases family 17 protein, expressed
LOC_Os01g72370	heterozygo	1.05574	0.0043	0.0144115	--	0.614684	0.1257	0.333084	--	1.46598	5e-05	0.000553803	up	-0.474071	0.1917	0.437523	--	1.49306	5e-05	0.000553803	up	helix-loop-helix DNA-binding domain containing protein, expressed
LOC_Os01g73310	HHZ	-0.106979	0.5978	0.736434	--	-0.893781	0.00035	0.00314671	down	0.0678993	0.7362	0.892586	--	-0.292205	0.2207	0.477626	--	0.577744	0.0058	0.0330582	--	actin, putative, expressed
LOC_Os02g01820	HHZ	-2.79181	5e-05	0.000269166	down	-2.70119	0.00085	0.0067535	down	-1.99525	5e-05	0.000553803	down	-0.989725	1	1	--	0.356656	0.4955	0.747133	--	ABC2 homolog 4, putative, expressed
LOC_Os02g05410	HHZ	-0.288617	0.22125	0.367689	--	-0.439244	0.07615	0.235755	--	-0.875757	0.0009	0.00708726	down	0.0291928	0.9082	0.966687	--	-0.366087	0.1777	0.417099	--	splicing factor 3B subunit 1, putative, expressed
LOC_Os02g09050	heterozygo	-0.907863	5e-05	0.000269166	down	-0.974546	5e-05	0.000553803	down	0.136823	0.5224	0.766696	--	-0.254738	0.2543	0.517781	--	0.768584	0.00045	0.00391158	up	expressed protein
LOC_Os02g09240	heterozygo	-0.177495	0.59285	0.732547	--	1.03578	0.00055	0.00465264	up	-0.072698	0.79385	0.919948	--	1.77076	5e-05	0.000553803	up	1.42676	0.0002	0.00192911	up	cytochrome P450 71D8, putative, expressed
LOC_Os02g09440	heterozygo	-0.339828	0.15055	0.273288	--	-0.920717	0.0004	0.00353297	down	-0.383383	0.1098	0.303742	--	-0.108373	0.68125	0.865008	--	0.463919	0.07775	0.239192	--	expressed protein
LOC_Os02g11960	HHZ	-2.83078	5e-05	0.000269166	down	-2.36649	5e-05	0.000553803	down	-2.90581	5e-05	0.000553803	down	-0.64142	1	1	--	-0.389072	1	1	--	ABC transporter, ATP-binding protein, putative, expressed
LOC_Os02g31100	HHZ	-0.281063	0.1803	0.314479	--	0.742792	0.00075	0.00607381	up	0.60418	0.0067	0.0371133	--	0.718414	0.00155	0.0112055	--	0.649669	0.0037	0.0229662	--	LITAF-domain-containing protein, putative, expressed
LOC_Os02g32690	HHZ	0.58014	0.07085	0.150002	--	1.93572	5e-05	0.000553803	up	1.37161	5e-05	0.000553803	up	2.23755	5e-05	0.000553803	up	1.76748	5e-05	0.000553803	up	pleiotropic drug resistance protein 15, putative, expressed
LOC_Os02g32900	HHZ	--	--	--	--	NA	5e-05	0.000553803	down	-1.13476	0.0015	0.0109043	--	NA	5e-05	0.000553803	down	0.439588	0.24035	0.501648	--	expressed protein
LOC_Os02g34860	heterozygo	2.55299	5e-05	0.000269166	up	1.74383	5e-05	0.000553803	up	2.04381	5e-05	0.000553803	up	-0.216101	0.3594	0.632219	--	-0.112283	0.6359	0.839591	--	Regulator of chromosome condensation domain containing protein, expressed
LOC_Os02g35170	heterozygo	1.53035	5e-05	0.000269166	up	-0.195767	0.35415	0.627201	--	1.27442	5e-05	0.000553803	up	-1.20024	5e-05	0.000553803	down	0.0835824	0.70725	0.878383	--	uncharacterized oxidoreductase yoxD, putative, expressed
LOC_Os02g43080	HHZ	0.960589	5e-05	0.000269166	up	1.00323	5e-05	0.000553803	up	0.934652	5e-05	0.000553803	up	0.351358	0.0939	0.273084	--	0.0397379	0.857	0.946766	--	PPR repeat domain containing protein, putative, expressed
LOC_Os02g43090	HHZ	-0.215379	0.2581	0.408234	--	-1.33877	5e-05	0.000553803	down	-0.0950238	0.64105	0.842511	--	-0.604324	0.00315	0.0201328	--	0.395411	0.051	0.17649	--	myristoyl-acyl carrier protein thioesterase, chloroplast precursor, putative, expressed
LOC_Os02g43194	HHZ	--	--	--	--	2.67999	0.0007	0.00572276	up	2.07119	0.00945	0.0487679	--	2.19019	0.0006	0.00501357	up	1.197	0.03035	0.120227	--	aldehyde dehydrogenase, putative, expressed
LOC_Os02g43670	HHZ	-0.0877353	0.71645	0.825374	--	1.0875	0.0002	0.00192911	up	0.772651	0.0129	0.0623293	--	0.185931	0.4695	0.727223	--	-0.306209	0.2562	0.520064	--	transferase family protein, putative, expressed
LOC_Os02g45930	HHZ	0.317226	0.12685	0.239247	--	-0.336082	0.147	0.369636	--	0.754738	0.0009	0.00708726	up	-0.684104	0.00305	0.019604	--	0.113583	0.6014	0.818794	--	oxidative stress 3
LOC_Os02g48150	heterozygo	1.20725	0.0014	0.00543813	--	-0.13878	0.6631	0.855066	--	1.16134	0.0003	0.0027521	up	0.0248315	0.9424	0.979392	--	1.12933	0.00035	0.00314671	up	expressed protein
LOC_Os02g49650	heterozygo	-1.25433	0.00015	0.000741693	down	-0.257347	0.3752	0.647091	--	-1.26912	0.00035	0.00314671	down	0.584298	0.06345	0.206887	--	-0.341806	0.32275	0.595395	--	leaf senescence related protein, putative, expressed
LOC_Os02g49670	heterozygo	1.85067	5e-05	0.000269166	up	0.00068909	0.9791	0.991399	--	1.54239	5e-05	0.000553803	up	-1.68711	5e-05	0.000553803	down	0.0340474	0.892	0.960506	--	zinc knuckle family protein, expressed
LOC_Os02g50330	heterozygo	-0.998764	5e-05	0.000269166	down	-0.0803167	0.7149	0.882191	--	-1.01107	5e-05	0.000553803	down	-1.37354	5e-05	0.000553803	down	-2.25421	5e-05	0.000553803	down	RNA-dependent RNA polymerase, putative, expressed
LOC_Os02g50540	heterozygo	inf	5e-05	0.000269166	up	inf	1	1	--	inf	5e-05	0.000553803	up	-9.52038	0.23065	0.490524	--	-0.114799	0.66205	0.854428	--	expressed protein
LOC_Os02g51060	heterozygo	0.788427	0.02275	0.0591104	--	1.08068	0.00045	0.00391158	up	0.768995	0.01665	0.0760778	--	1.23668	0.0001	0.00104114	up	0.605487	0.0516	0.177982	--	CSLA6 - cellulose synthase-like family A; mannan synthase, expressed
LOC_Os02g51790	heterozygo	0.356883	0.0638	0.137905	--	-0.680229	0.00095	0.00741704	down	-0.24064	0.2315	0.491556	--	-1.33467	5e-05	0.000553803	down	-0.488609	0.01475	0.0692137	--	ribosomal protein L29, putative, expressed
LOC_Os02g52730	heterozygo	-0.43666	1	1	--	-0.454115	0.13665	0.352113	--	-1.48542	0.00045	0.00391158	down	3.44845	0.0003	0.0027521	up	2.24543	0.0067	0.0371133	--	ferredoxin--nitrite reductase, putative, expressed
LOC_Os02g53240	heterozygo	-3.37337	5e-05	0.000269166	down	-3.71052	0.00025	0.00234626	down	-1.21901	0.0003	0.0027521	down	-1.266	0.0602	0.199113	--	1.7346	0.00155	0.0112055	--	expressed protein
LOC_Os02g53400	heterozygo	0.38839	0.04295	0.100102	--	0.0285502	0.92575	0.973247	--	1.27566	5e-05	0.000553803	up	-3.99142	5e-05	0.000553803	down	-3.38035	5e-05	0.000553803	down	thioredoxin, putative, expressed
LOC_Os02g58554	HHZ	-0.268265	0.16805	0.297722	--	-0.177889	0.3782	0.649814	--	-0.734615	0.0004	0.00353297	down	-0.00684817	0.9738	0.989863	--	-0.675112	0.00115	0.00871594	--	expressed protein
LOC_Os03g03724	HHZ	0.44112	0.0369	0.0882596	--	0.640607	0.004	0.024462	--	0.843422	0.0001	0.00104114	up	0.40913	0.0537	0.183113	--	1.30619	5e-05	0.000553803	up	expressed protein
LOC_Os03g20330	HHZ	0.350302	0.07935	0.164386	--	1.89603	5e-05	0.000553803	up	0.94543	5e-05	0.000553803	up	0.0636143	0.75515	0.901965	--	-1.23462	5e-05	0.000553803	down	VQ domain containing protein, putative, expressed
LOC_Os03g22720	heterozygo	inf	5e-05	0.000269166	up	inf	5e-05	0.000553803	up	inf	0.0945	0.274337	--	0.823656	0.00055	0.00465264	up	-0.0274223	0.92245	0.972085	--	expressed protein
LOC_Os03g25500	heterozygo	-0.412905	0.04235	0.0989207	--	-0.821007	0.00015	0.0014957	down	-0.404316	0.04665	0.165512	--	0.275919	0.19595	0.443339	--	0.976559	5e-05	0.000553803	up	cytochrome P450 72A1, putative, expressed
LOC_Os03g25750	heterozygo	0.808069	0.0006	0.00257655	up	1.08066	5e-05	0.000553803	up	0.846847	0.00385	0.0237166	--	0.0317999	0.8889	0.959343	--	-0.66069	0.01205	0.0591077	--	SNARE associated Golgi protein, putative, expressed
LOC_Os03g27120	HHZ	0.00822142	0.96725	0.981814	--	-0.971957	5e-05	0.000553803	down	-0.370378	0.07815	0.240071	--	-0.601232	0.00415	0.0252057	--	-0.00763757	0.97255	0.989485	--	ICE-like protease p20 domain containing protein, putative, expressed
LOC_Os03g27770	HHZ	-0.172355	0.37945	0.540852	--	-0.829655	5e-05	0.000553803	down	-0.623162	0.00395	0.0242116	--	-1.01623	5e-05	0.000553803	down	-0.719921	0.0009	0.00708726	down	heme oxygenase 2, putative, expressed
LOC_Os03g27830	HHZ	inf	5e-05	0.000269166	up	inf	5e-05	0.000553803	up	inf	5e-05	0.000553803	up	1.1111	5e-05	0.000553803	up	0.213428	0.4587	0.718813	--	expressed protein
LOC_Os03g27930	HHZ	-0.0386568	0.8716	0.926886	--	-1.0765	0.0005	0.00428278	down	-0.230051	0.41385	0.681916	--	-0.975466	0.00085	0.0067535	down	-0.520701	0.0663	0.213554	--	RNA cap guanine-N2 methyltransferase domain containing protein, expressed
LOC_Os03g27990	HHZ	1.83751	5e-05	0.000269166	up	2.02492	5e-05	0.000553803	up	1.0297	0.00735	0.0399561	--	0.0368442	0.88355	0.95735	--	-1.30218	0.0001	0.00104114	down	STRUBBELIG-RECEPTOR FAMILY 7 precursor, putative, expressed
LOC_Os03g28250	heterozygo	inf	0.0069	0.0216505	--	inf	5e-05	0.000553803	up	inf	0.00145	0.0105962	--	1.36936	0.1481	0.371437	--	0.764837	0.47695	0.732985	--	expressed protein
LOC_Os03g28270	heterozygo	-0.547597	0.02225	0.0580234	--	-1.49603	0.0002	0.00192911	down	-0.75293	0.01655	0.0757271	--	-1.89378	5e-05	0.000553803	down	-1.02779	0.00145	0.0105962	--	Leucine Rich Repeat family protein, expressed
LOC_Os03g29240	HHZ	-0.881495	0.0001	0.000512325	down	-0.829357	0.0001	0.00104114	down	-0.923999	5e-05	0.000553803	down	-2.81204	5e-05	0.000553803	down	-2.83584	5e-05	0.000553803	down	PDI, putative, expressed
LOC_Os03g30780	HHZ	-0.713434	0.06395	0.138166	--	-2.47377	0.0006	0.00501357	down	-0.256758	0.5223	0.766621	--	-1.42067	0.01785	0.0803072	--	0.246996	0.56265	0.794202	--	expressed protein
LOC_Os03g31300	heterozygo	-0.21743	0.25865	0.408883	--	-0.783848	0.00025	0.00234626	down	-0.563509	0.0089	0.0464886	--	0.18184	0.36505	0.637685	--	0.52212	0.01225	0.0598751	--	chaperone protein clpB 1, putative, expressed
LOC_Os03g31679	heterozygo	-0.625864	0.00195	0.00726868	--	-0.843725	5e-05	0.000553803	down	-0.232941	0.2761	0.543791	--	-0.787975	0.00035	0.00314671	down	-0.23477	0.27045	0.537135	--	annexin A7, putative, expressed
LOC_Os03g32270	heterozygo	0.0922147	0.6331	0.764247	--	0.736383	0.0003	0.0027521	up	0.540243	0.0087	0.045657	--	1.11395	5e-05	0.000553803	up	0.708339	0.00065	0.00537266	up	hydrolase, alpha/beta fold family domain containing protein, expressed
LOC_Os03g32302	heterozygo	inf	1	1	--	inf	5e-05	0.000553803	up	inf	1	1	--	2.29654	0.0468	0.165893	--	0.908897	1	1	--	expressed protein
LOC_Os03g32470	heterozygo	1.74189	0.0007	0.00295353	up	2.05641	0.00025	0.00234626	up	0.592355	0.2717	0.538626	--	0.300881	0.37065	0.642874	--	-1.48865	0.0015	0.0109043	--	leucoanthocyanidin dioxygenase, putative, expressed
LOC_Os03g32499	heterozygo	-0.0369483	0.88205	0.933034	--	-1.32976	5e-05	0.000553803	down	-0.521056	0.02035	0.0887881	--	0.177199	0.4981	0.749128	--	1.34596	5e-05	0.000553803	up	Uncharacterised protein family SERF
LOC_Os03g34040	heterozygo	-0.0500922	0.8041	0.884794	--	-1.35977	5e-05	0.000553803	down	-0.508835	0.02515	0.104316	--	-1.26944	5e-05	0.000553803	down	-0.0215328	0.92505	0.972954	--	ribosomal protein, putative, expressed
LOC_Os03g37730	heterozygo	inf	5e-05	0.000269166	up	inf	5e-05	0.000553803	up	inf	5e-05	0.000553803	up	1.209	0.00045	0.00391158	up	0.410218	0.22495	0.483237	--	expressed protein
LOC_Os03g37840	heterozygo	0.381556	0.0464	0.106649	--	1.20011	5e-05	0.000553803	up	0.459656	0.02505	0.103996	--	0.28924	0.15245	0.378465	--	-0.0391857	0.84585	0.942154	--	potassium transporter, putative, expressed
LOC_Os03g37864	heterozygo	inf	5e-05	0.000269166	up	9.11345	0.2423	0.503677	--	inf	5e-05	0.000553803	up	1.34055	5e-05	0.000553803	up	0.571398	0.0478	0.168439	--	expressed protein
LOC_Os03g37878	heterozygo	inf	5e-05	0.000269166	up	inf	5e-05	0.000553803	up	inf	5e-05	0.000553803	up	1.87133	5e-05	0.000553803	up	1.48211	0.0002	0.00192911	up	expressed protein
LOC_Os03g37950	heterozygo	-0.551704	0.01	0.0296745	--	-1.12452	5e-05	0.000553803	down	-0.148826	0.52625	0.769436	--	-0.784281	0.00185	0.012983	--	0.00218186	0.9927	0.995861	--	proteasome subunit, putative, expressed
LOC_Os03g38350	heterozygo	0.797264	0.00045	0.00199452	up	2.07343	5e-05	0.000553803	up	1.7692	5e-05	0.000553803	up	0.348237	0.12035	0.32333	--	1.09182	5e-05	0.000553803	up	expressed protein
LOC_Os03g38359	heterozygo	inf	5e-05	0.000269166	up	inf	5e-05	0.000553803	up	inf	1	1	--	0.619242	0.3359	0.609087	--	-0.187854	1	1	--	expressed protein
LOC_Os03g38800	heterozygo	-1.32069	5e-05	0.000269166	down	-1.98685	5e-05	0.000553803	down	-0.530731	0.06795	0.217334	--	-3.13371	5e-05	0.000553803	down	-1.99782	5e-05	0.000553803	down	AAA family ATPase, putative, expressed
LOC_Os03g39660	HHZ	--	--	--	--	3.519	0.0477	0.168193	--	inf	5e-05	0.000553803	up	2.66125	0.01005	0.0512136	--	1.62067	0.0527	0.180703	--	expressed protein
LOC_Os03g39860	HHZ	1.83654	5e-05	0.000269166	up	2.92702	5e-05	0.000553803	up	3.23057	5e-05	0.000553803	up	1.01604	5e-05	0.000553803	up	0.545027	0.04765	0.168066	--	acyl carrier protein, putative, expressed
LOC_Os03g40194	HHZ	1.12246	0.00015	0.000741693	up	1.16514	0.0002	0.00192911	up	1.16045	0.0004	0.00353297	up	0.210076	0.43295	0.698008	--	-0.0257883	0.92665	0.973523	--	disease resistance RPP13-like protein 1, putative, expressed
LOC_Os03g40410	HHZ	0.6552	0.0032	0.01117	--	1.32608	5e-05	0.000553803	up	0.680185	0.00595	0.033747	--	0.344587	0.1189	0.320706	--	0.0222184	0.9249	0.972898	--	F-box family protein
LOC_Os03g40540	heterozygo	0.184275	0.47715	0.6343	--	1.17694	5e-05	0.000553803	up	0.601514	0.0119	0.0585129	--	1.82895	5e-05	0.000553803	up	0.99238	0.0001	0.00104114	up	cytochrome P450, putative, expressed
LOC_Os03g40550	heterozygo	-0.134868	0.5013	0.655874	--	-0.911129	0.00015	0.0014957	down	-0.646335	0.0049	0.0288353	--	-0.787524	0.00055	0.00465264	down	-0.844656	0.0003	0.0027521	down	kinase, pfkB family, putative, expressed
LOC_Os03g40780	heterozygo	-0.262081	0.20175	0.342804	--	-0.877416	0.00065	0.00537266	down	-0.706994	0.0026	0.0171689	--	-1.20686	5e-05	0.000553803	down	-0.418755	0.0741	0.231276	--	transport protein-related, putative, expressed
LOC_Os03g40830	heterozygo	0.585309	0.01405	0.0395361	--	1.54446	5e-05	0.000553803	up	0.914868	0.00015	0.0014957	up	1.20862	5e-05	0.000553803	up	0.969668	5e-05	0.000553803	up	OsSub30 - Putative Subtilisin homologue, expressed
LOC_Os03g41438	HHZ	1.14015	0.00025	0.00117812	up	1.80047	5e-05	0.000553803	up	2.10206	5e-05	0.000553803	up	0.640337	0.01255	0.0610384	--	-0.0796414	0.7731	0.910252	--	serpin domain containing protein, putative, expressed
LOC_Os03g41662	HHZ	0.56053	0.31025	0.467845	--	NA	5e-05	0.000553803	down	-0.360764	0.6143	0.826401	--	NA	5e-05	0.000553803	down	-0.877434	0.20765	0.459846	--	expressed protein
LOC_Os03g42130	HHZ	-0.918892	5e-05	0.000269166	down	-0.769044	0.0002	0.00192911	down	-0.330126	0.1153	0.314057	--	2.11749	5e-05	0.000553803	up	2.73005	5e-05	0.000553803	up	gibberellin 20 oxidase 2, putative, expressed
LOC_Os03g42280	HHZ	2.66569	5e-05	0.000269166	up	3.62863	5e-05	0.000553803	up	3.30502	5e-05	0.000553803	up	1.06967	0.00035	0.00314671	up	0.658758	0.0348	0.133364	--	B3 DNA binding domain containing protein, expressed
LOC_Os03g43440	HHZ	-0.431327	0.04865	0.110779	--	-0.83614	0.00095	0.00741704	down	-0.198545	0.38775	0.658899	--	-0.162593	0.5052	0.754289	--	0.441331	0.0624	0.204395	--	CAMK_KIN1/SNF1/Nim1_like.17 - CAMK includes calcium/calmodulin depedent protein kinases, expressed
LOC_Os03g44230	heterozygo	0.492514	0.02	0.0531058	--	0.857152	5e-05	0.000553803	up	0.524486	0.0154	0.0715732	--	0.75166	0.0006	0.00501357	up	0.451084	0.036	0.136797	--	transmembrane amino acid transporter protein, putative, expressed
LOC_Os03g45220	HHZ	-0.151332	0.5338	0.684046	--	NA	5e-05	0.000553803	down	-0.989691	0.0033	0.0209259	--	NA	5e-05	0.000553803	down	-0.785342	0.0153	0.0712236	--	expressed protein
LOC_Os03g45710	HHZ	--	--	--	--	-1.23158	5e-05	0.000553803	down	0.0626045	0.78685	0.916706	--	-1.58598	5e-05	0.000553803	down	-0.689198	0.00225	0.0152434	--	2Fe-2S iron-sulfur cluster binding domain containing protein, expressed
LOC_Os03g45779	HHZ	0.124508	0.5995	0.737755	--	-2.70485	5e-05	0.000553803	down	-0.746998	0.0139	0.0660671	--	-2.71679	5e-05	0.000553803	down	-0.710978	0.0191	0.0845522	--	expressed protein
LOC_Os03g45970	HHZ	-0.689045	0.0002	0.000963148	down	-2.10687	5e-05	0.000553803	down	-0.922254	0.0001	0.00104114	down	-1.55122	5e-05	0.000553803	down	-0.220406	0.3286	0.601584	--	expressed protein
LOC_Os03g46040	HHZ	-0.818368	0.0004	0.00179528	down	-3.59302	5e-05	0.000553803	down	-0.98296	0.00145	0.0105962	--	-3.3815	5e-05	0.000553803	down	-0.586785	0.04495	0.1611	--	Trypsin family protein with PDZ domain
LOC_Os03g46660	HHZ	0.18571	0.4571	0.615944	--	-1.05639	0.0001	0.00104114	down	-0.588564	0.02615	0.107467	--	-0.403064	0.14605	0.368063	--	0.0121009	0.9692	0.988609	--	glucan endo-1,3-beta-glucosidase precursor, putative, expressed
LOC_Os03g46910	HHZ	-0.118928	0.6014	0.739269	--	-1.47501	0.00015	0.0014957	down	-0.355087	0.2465	0.50844	--	-2.20655	5e-05	0.000553803	down	-1.182	0.0002	0.00192911	down	pyruvate kinase, putative, expressed
LOC_Os03g47050	HHZ	inf	5e-05	0.000269166	up	inf	5e-05	0.000553803	up	inf	5e-05	0.000553803	up	1.2096	5e-05	0.000553803	up	0.7726	0.01015	0.0516065	--	expressed protein
LOC_Os03g47650	HHZ	-0.603922	0.01225	0.0352227	--	NA	5e-05	0.000553803	down	-1.43756	0.0003	0.0027521	down	NA	5e-05	0.000553803	down	-1.49386	0.00015	0.0014957	down	ankyrin, putative, expressed
LOC_Os03g48310	HHZ	0.423095	0.11385	0.219716	--	1.31734	5e-05	0.000553803	up	0.785318	0.00845	0.0446118	--	1.24206	5e-05	0.000553803	up	0.0847874	0.7567	0.902793	--	plasma membrane ATPase, putative, expressed
LOC_Os03g48320	HHZ	-0.938849	0.0001	0.000512325	down	-4.68486	5e-05	0.000553803	down	-1.61574	5e-05	0.000553803	down	-3.93621	5e-05	0.000553803	down	-0.830842	0.0106	0.053426	--	disease resistance RPP13-like protein 1, putative, expressed
LOC_Os03g48480	HHZ	--	--	--	--	-0.816829	0.00015	0.0014957	down	-0.117397	0.57865	0.804595	--	0.133646	0.5423	0.780496	--	0.678023	0.002	0.0138439	--	thioesterase family protein, putative, expressed
LOC_Os03g48626	HHZ	0.807435	0.00035	0.00159291	up	1.50705	5e-05	0.000553803	up	0.749365	0.00135	0.00997337	--	0.742521	0.00075	0.00607381	up	0.0107093	0.96265	0.986608	--	Protein of unknown function, DUF538
LOC_Os03g48904	HHZ	--	--	--	--	inf	5e-05	0.000553803	up	inf	5e-05	0.000553803	up	1.40001	0.00305	0.019604	--	1.15591	0.0123	0.0600672	--	Ankyrin repeat family protein
LOC_Os03g49430	HHZ	-0.106061	0.6912	0.807237	--	-1.38029	5e-05	0.000553803	down	-0.861866	0.0007	0.00572276	down	-0.819423	0.0062	0.034896	--	0.479303	0.0675	0.216287	--	pre-mRNA-splicing factor, putative, expressed
LOC_Os03g49730	HHZ	-0.203016	0.42135	0.582182	--	-1.2261	0.0004	0.00353297	down	-1.33527	5e-05	0.000553803	down	-1.03236	0.00215	0.0146854	--	-0.997265	0.0019	0.0132784	--	zinc finger protein, putative, expressed
LOC_Os03g50080	HHZ	0.33613	0.07765	0.161534	--	-0.88417	5e-05	0.000553803	down	-0.0849614	0.67405	0.860968	--	-1.46426	5e-05	0.000553803	down	-1.03686	5e-05	0.000553803	down	peptidyl-prolyl cis-trans isomerase, FKBP-type, putative, expressed
LOC_Os03g50330	HHZ	--	--	--	--	0.820049	0.0008	0.00641567	up	0.648889	0.01155	0.0571534	--	0.443919	0.067	0.215148	--	0.220636	0.3747	0.646703	--	CAMK_KIN1/SNF1/Nim1_like.18 - CAMK includes calcium/calmodulin depedent protein kinases, expressed
LOC_Os03g50810	HHZ	0.646386	0.0303	0.0749792	--	1.40475	0.0003	0.0027521	up	0.680906	0.07015	0.2224	--	0.201189	0.48535	0.739398	--	-0.57233	0.0767	0.236963	--	receptor protein kinase TMK1 precursor, putative, expressed
LOC_Os03g51090	HHZ	-0.0266942	0.89785	0.942359	--	-1.73957	5e-05	0.000553803	down	-0.713229	0.00915	0.0475344	--	-1.77015	5e-05	0.000553803	down	-0.746752	0.00615	0.034667	--	OsFBDUF17 - F-box and DUF domain containing protein, expressed
LOC_Os03g51950	HHZ	-0.0126728	0.94445	0.969209	--	0.708455	0.0005	0.00428278	up	0.443973	0.03015	0.119628	--	0.937787	5e-05	0.000553803	up	0.57671	0.00515	0.0300107	--	Thioredoxin superfamily protein
LOC_Os03g52230	HHZ	inf	1	1	--	inf	5e-05	0.000553803	up	inf	5e-05	0.000553803	up	1.53324	0.19485	0.441773	--	2.29215	0.0883	0.261686	--	dynamin-2B, putative, expressed
LOC_Os03g52390	HHZ	0.625039	0.1758	0.308387	--	1.29447	0.00075	0.00607381	up	-0.288241	0.40265	0.672245	--	1.67722	0.00025	0.00234626	up	0.993589	0.0223	0.0952297	--	PIII1 - Proteinase inhibitor II family protein precursor, expressed
LOC_Os03g52500	HHZ	--	--	--	--	inf	5e-05	0.000553803	up	inf	1	1	--	3.39085	0.2328	0.493115	--	0.278906	1	1	--	expressed protein
LOC_Os03g53170	HHZ	1.37275	0.002	0.00742979	--	3.1749	0.0002	0.00192911	up	2.57001	0.00035	0.00314671	up	0.887498	0.01075	0.0540266	--	0.408749	0.26185	0.52697	--	pentatricopeptide, putative, expressed
LOC_Os03g53845	HHZ	inf	5e-05	0.000269166	up	inf	5e-05	0.000553803	up	inf	5e-05	0.000553803	up	1.92376	0.0005	0.00428278	up	1.13159	0.02	0.0876147	--	expressed protein
LOC_Os03g53860	HHZ	0.2968	0.19105	0.328905	--	-1.05519	0.0005	0.00428278	down	-0.275484	0.26705	0.533171	--	-1.78139	5e-05	0.000553803	down	-0.32413	0.20845	0.460964	--	periplasmic beta-glucosidase precursor, putative, expressed
LOC_Os03g53920	HHZ	--	--	--	--	-1.41351	0.00075	0.00607381	down	-1.10013	0.00695	0.0382171	--	-1.10761	0.0051	0.0297779	--	-1.41321	0.0007	0.00572276	down	kinesin motor domain containing protein, putative, expressed
LOC_Os03g54240	HHZ	inf	1	1	--	inf	5e-05	0.000553803	up	inf	5e-05	0.000553803	up	2.67325	5e-05	0.000553803	up	2.3511	5e-05	0.000553803	up	expressed protein
LOC_Os03g55010	HHZ	-0.571998	0.05365	0.119922	--	0.892521	0.00065	0.00537266	up	0.696838	0.0038	0.0234728	--	1.99097	5e-05	0.000553803	up	2.26609	5e-05	0.000553803	up	UDP-glucoronosyl and UDP-glucosyl transferase domain containing protein, expressed
LOC_Os03g55164	HHZ	-0.00627128	0.97465	0.985489	--	-0.976494	5e-05	0.000553803	down	-0.702527	0.00345	0.0216942	--	-1.16234	5e-05	0.000553803	down	-1.36592	5e-05	0.000553803	down	WRKY4, expressed
LOC_Os03g55810	HHZ	inf	1	1	--	inf	5e-05	0.000553803	up	inf	1	1	--	1.09043	0.1716	0.408063	--	0.272608	1	1	--	uncharacterized PE-PGRS family protein PE_PGRS46, putative, expressed
LOC_Os03g56270	HHZ	0.087458	0.7185	0.826829	--	-1.76114	5e-05	0.000553803	down	-1.15263	0.0002	0.00192911	down	-0.976562	0.002	0.0138439	--	-0.457619	0.10845	0.301222	--	receptor protein kinase CLAVATA1 precursor, putative, expressed
LOC_Os03g56730	HHZ	inf	1	1	--	inf	5e-05	0.000553803	up	inf	0.0945	0.274337	--	2.26003	0.0011	0.00839575	--	2.09396	0.2255	0.483918	--	expressed protein
LOC_Os03g56930	HHZ	0	1	1	--	2.95058	5e-05	0.000553803	up	-1.06824	0.0028	0.0182552	--	inf	5e-05	0.000553803	up	inf	5e-05	0.000553803	up	app1, putative, expressed
LOC_Os03g57560	HHZ	2.21877	5e-05	0.000269166	up	2.68173	5e-05	0.000553803	up	2.13704	5e-05	0.000553803	up	1.44939	5e-05	0.000553803	up	0.709847	0.0204	0.0889531	--	piwi domain containing protein, expressed
LOC_Os03g61260	HHZ	--	--	--	--	-0.796678	5e-05	0.000553803	down	-0.278547	0.1651	0.398239	--	-1.44878	5e-05	0.000553803	down	-0.635633	0.0014	0.0102845	--	ribosomal L18p/L5e family protein, putative, expressed
LOC_Os03g63250	HHZ	1.34099	5e-05	0.000269166	up	-0.0971927	0.75775	0.9033	--	1.52704	5e-05	0.000553803	up	-2.33706	5e-05	0.000553803	down	-0.434862	0.06875	0.219211	--	brefeldin A-sensitive Golgi protein-like, putative, expressed
LOC_Os03g63590	HHZ	0.606499	0.00575	0.018527	--	-0.346204	0.1885	0.43289	--	1.2053	0.00015	0.0014957	up	-1.238	5e-05	0.000553803	down	-0.475542	0.04905	0.171582	--	metallo-beta-lactamase, putative, expressed
LOC_Os04g02670	HHZ	0.575415	0.0266	0.0673121	--	-1.66965	5e-05	0.000553803	down	1.7016	5e-05	0.000553803	up	-1.42323	5e-05	0.000553803	down	1.6628	5e-05	0.000553803	up	expressed protein
LOC_Os04g12920	HHZ	0.830362	0.04395	0.102025	--	-2.18667	5e-05	0.000553803	down	2.86364	5e-05	0.000553803	up	-2.39636	5e-05	0.000553803	down	2.5108	5e-05	0.000553803	up	expressed protein
LOC_Os04g15670	HHZ	--	--	--	--	-0.248741	0.4545	0.715482	--	1.24162	0.00025	0.00234626	up	-0.23408	0.4859	0.739821	--	0.682334	0.0264	0.108249	--	expressed protein
LOC_Os04g16722	HHZ	-0.0091916	0.96785	0.982109	--	-0.047142	0.83865	0.939071	--	-3.12661	5e-05	0.000553803	down	-0.819558	0.0014	0.0102845	--	-0.913068	0.0003	0.0027521	down	uncharacterized protein ycf68, putative, expressed
LOC_Os04g24770	HHZ	inf	1	1	--	inf	5e-05	0.000553803	up	inf	5e-05	0.000553803	up	3.29798	0.11395	0.311505	--	2.7432	0.1187	0.320329	--	expressed protein
LOC_Os04g25440	HHZ	0.336018	1	1	--	-0.891863	0.00025	0.00234626	down	0.0944499	0.68695	0.868033	--	4.42605	5e-05	0.000553803	up	4.74325	5e-05	0.000553803	up	cytokinin-O-glucosyltransferase 2, putative, expressed
LOC_Os04g26330	HHZ	1.55951	0.16155	0.288674	--	-0.641537	0.4176	0.685169	--	inf	5e-05	0.000553803	up	0.154994	0.8738	0.953534	--	0.879308	0.297	0.567518	--	expressed protein
LOC_Os04g29680	heterozygo	-0.197284	0.4761	0.633318	--	2.03274	0.00035	0.00314671	up	1.24006	1	1	--	-0.473867	0.14005	0.358018	--	-1.86435	0.0003	0.0027521	down	OsWAK38 - OsWAK receptor-like protein kinase, expressed
LOC_Os04g29770	heterozygo	-1.32782	5e-05	0.000269166	down	NA	5e-05	0.000553803	down	-1.09083	0.00045	0.00391158	down	NA	5e-05	0.000553803	down	-0.841443	0.00545	0.031421	--	wall-associated receptor kinase-like 3 precursor, putative, expressed
LOC_Os04g29790	heterozygo	-1.12821	0.0001	0.000512325	down	NA	5e-05	0.000553803	down	-1.12218	0.0047	0.0278775	--	NA	5e-05	0.000553803	down	-0.906142	0.01965	0.0864455	--	OsWAK40 - OsWAK receptor-like protein OsWAK-RLP, expressed
LOC_Os04g29810	heterozygo	-1.23568	5e-05	0.000269166	down	NA	5e-05	0.000553803	down	-1.16052	0.0008	0.00641567	down	NA	5e-05	0.000553803	down	-1.45599	5e-05	0.000553803	down	Wall-associated kinase family protein
LOC_Os04g29920	heterozygo	-0.650818	0.0192	0.0513611	--	-2.27986	5e-05	0.000553803	down	-0.945836	0.0062	0.034896	--	-1.90975	0.00015	0.0014957	down	-0.385362	0.25525	0.518919	--	reticulon domain containing protein, putative, expressed
LOC_Os04g30030	heterozygo	-1.41535	5e-05	0.000269166	down	-1.54016	5e-05	0.000553803	down	-0.659872	0.00155	0.0112055	--	-0.136429	0.53025	0.772173	--	0.994945	5e-05	0.000553803	up	cysteine-rich receptor-like protein kinase 12 precursor, putative, expressed
LOC_Os04g30040	heterozygo	-2.26636	5e-05	0.000269166	down	-2.19109	5e-05	0.000553803	down	-1.37262	5e-05	0.000553803	down	0.838668	0.00035	0.00314671	up	2.10003	5e-05	0.000553803	up	jacalin-like lectin domain containing protein, expressed
LOC_Os04g30110	heterozygo	-1.4463	0.00035	0.00159291	down	NA	5e-05	0.000553803	down	-0.915714	0.0662	0.213321	--	NA	5e-05	0.000553803	down	-0.878724	0.0772	0.238025	--	wall-associated receptor kinase 3 precursor, putative, expressed
LOC_Os04g30160	heterozygo	-1.02328	5e-05	0.000269166	down	NA	5e-05	0.000553803	down	-0.967263	0.01085	0.0544259	--	NA	5e-05	0.000553803	down	-1.26059	0.00115	0.00871594	--	OsWAK46 - OsWAK receptor-like protein kinase, expressed
LOC_Os04g30250	heterozygo	-1.98306	0.00075	0.00313869	down	NA	5e-05	0.000553803	down	0.123537	1	1	--	NA	1	1	--	-0.375589	1	1	--	wall-associated receptor kinase-like 5 precursor, putative, expressed
LOC_Os04g30930	heterozygo	-0.194976	0.4242	0.584864	--	1.28623	5e-05	0.000553803	up	0.612886	0.01205	0.0591077	--	0.934517	0.0003	0.0027521	up	0.91989	0.00035	0.00314671	up	NB-ARC domain containing protein, expressed
LOC_Os04g31120	heterozygo	0.889685	0.0005	0.00219098	up	1.33995	5e-05	0.000553803	up	0.890689	0.0001	0.00104114	up	1.76637	5e-05	0.000553803	up	1.61966	5e-05	0.000553803	up	OsFBK14 - F-box domain and kelch repeat containing protein, expressed
LOC_Os04g31140	heterozygo	inf	5e-05	0.000269166	up	inf	5e-05	0.000553803	up	inf	5e-05	0.000553803	up	0.771498	0.0302	0.119775	--	0.0251839	0.94275	0.979521	--	expressed protein
LOC_Os04g31804	heterozygo	1.63465	5e-05	0.000269166	up	2.40014	5e-05	0.000553803	up	1.83949	5e-05	0.000553803	up	1.51781	5e-05	0.000553803	up	1.40158	5e-05	0.000553803	up	OsMADS64 - MADS-box family gene with M-alpha type-box, expressed
LOC_Os04g32920	HHZ	0.446641	0.0198	0.0526617	--	-0.778216	0.00025	0.00234626	down	-0.211999	0.29635	0.566789	--	-0.486324	0.0149	0.0697578	--	-0.171794	0.3959	0.666264	--	potassium transporter, putative, expressed
LOC_Os04g34600	HHZ	-0.357509	0.09635	0.192322	--	-2.69052	5e-05	0.000553803	down	-0.259564	0.24725	0.509313	--	-0.851869	0.0017	0.0120972	--	1.58114	5e-05	0.000553803	up	abscisic stress-ripening, putative, expressed
LOC_Os04g56000	HHZ	-1.70089	5e-05	0.000269166	down	-2.31636	0.00045	0.00391158	down	-1.44434	0.0076	0.0410286	--	-4.26796	5e-05	0.000553803	down	-3.85439	5e-05	0.000553803	down	AGAP001055-PA, putative, expressed
LOC_Os05g06920	HHZ	0.4373	0.2339	0.383313	--	-1.00437	5e-05	0.000553803	down	0.0294412	0.8937	0.961193	--	2.65786	5e-05	0.000553803	up	3.01701	5e-05	0.000553803	up	relA-SpoT like protein RSH4, putative, expressed
LOC_Os05g11320	HHZ	-1.4316	5e-05	0.000269166	down	-0.215012	0.30065	0.571452	--	-0.7233	0.00075	0.00607381	down	2.2248	5e-05	0.000553803	up	2.26571	5e-05	0.000553803	up	metallothionein-like protein 3B, putative, expressed
LOC_Os05g12410	HHZ	0.140824	0.67855	0.798061	--	-1.24722	5e-05	0.000553803	down	-0.0893182	0.73655	0.892743	--	1.33879	0.00015	0.0014957	up	1.73303	5e-05	0.000553803	up	BURP domain containing protein, expressed
LOC_Os05g12630	HHZ	-0.0014128	0.99545	0.996603	--	-1.37224	5e-05	0.000553803	down	0.263675	0.2327	0.492982	--	3.35245	5e-05	0.000553803	up	4.26923	5e-05	0.000553803	up	BURP domain-containing protein
LOC_Os05g14070	heterozygo	0	1	1	--	inf	5e-05	0.000553803	up	0	1	1	--	inf	5e-05	0.000553803	up	0	1	1	--	expressed protein
LOC_Os05g27110	HHZ	1.19731	5e-05	0.000269166	up	1.66227	5e-05	0.000553803	up	1.67228	5e-05	0.000553803	up	0.0561714	0.80565	0.925124	--	-0.0455718	0.85555	0.946186	--	expressed protein
LOC_Os05g28750	HHZ	-0.154141	0.45895	0.617653	--	-0.886796	0.0002	0.00192911	down	2.6169	5e-05	0.000553803	up	-3.34506	5e-05	0.000553803	down	-0.0175314	0.93645	0.977208	--	60S ribosomal protein L29-2, putative, expressed
LOC_Os05g31744	HHZ	3.83033	1	1	--	inf	5e-05	0.000553803	up	3.5007	0.15455	0.381694	--	0.811031	0.18165	0.422904	--	0.479504	0.463	0.722094	--	expressed protein
LOC_Os05g32810	HHZ	-0.471681	0.03445	0.083394	--	-1.12938	5e-05	0.000553803	down	-0.470068	0.02785	0.112715	--	0.241717	0.3124	0.584308	--	0.865826	0.0004	0.00353297	up	expressed protein
LOC_Os05g33520	HHZ	0.361403	0.0709	0.150091	--	1.14353	5e-05	0.000553803	up	1.21363	5e-05	0.000553803	up	0.91026	5e-05	0.000553803	up	0.563345	0.0103	0.0522164	--	resistance to phytophthora 1
LOC_Os05g33560	HHZ	-1.12266	5e-05	0.000269166	down	NA	5e-05	0.000553803	down	-0.88929	0.00335	0.021184	--	NA	5e-05	0.000553803	down	-0.438204	0.13715	0.353002	--	expressed protein
LOC_Os05g37210	HHZ	--	--	--	--	inf	5e-05	0.000553803	up	inf	1	1	--	inf	5e-05	0.000553803	up	inf	1	1	--	eukaryotic protein of unknown function DUF914 domain containing protein, expressed
LOC_Os05g41030	HHZ	0.484687	0.05935	0.130199	--	-0.42635	0.04835	0.169831	--	0.810689	0.0005	0.00428278	up	1.14668	5e-05	0.000553803	up	1.33779	5e-05	0.000553803	up	LTPL67 - Protease inhibitor/seed storage/LTP family protein precursor, expressed
LOC_Os06g01290	HHZ	inf	1	1	--	inf	5e-05	0.000553803	up	inf	5e-05	0.000553803	up	1.95303	0.00805	0.0429347	--	0.982349	0.154	0.380965	--	Bacterial sec-independent translocation protein mttA/Hcf106
LOC_Os06g02500	HHZ	0.0559116	0.7846	0.872021	--	-0.786306	0.00025	0.00234626	down	-0.0160359	0.9394	0.978432	--	-0.279417	0.1919	0.437807	--	-0.126737	0.55025	0.785858	--	superoxide dismutase, chloroplast, putative, expressed
LOC_Os06g06290	HHZ	0.552386	0.00485	0.0160025	--	0.752612	0.00025	0.00234626	up	-0.113495	0.56995	0.79894	--	0.422749	0.0382	0.142982	--	-0.34821	0.0832	0.250947	--	GDSL-like lipase/acylhydrolase, putative, expressed
LOC_Os06g13680	HHZ	-1.32516	5e-05	0.000269166	down	-0.0978365	0.7169	0.883208	--	1.29459	5e-05	0.000553803	up	-0.917545	0.0008	0.00641567	down	0.598318	0.02655	0.10872	--	B12D protein, putative, expressed
LOC_Os06g15730	HHZ	-2.7991	1	1	--	-0.791761	1	1	--	-1.85156	0.00035	0.00314671	down	4.088	1	1	--	3.72864	1	1	--	NB-ARC domain-containing disease resistance protein
LOC_Os06g21210	HHZ	-0.836066	0.0059	0.018938	--	-0.149547	0.60725	0.822159	--	-0.910294	0.00095	0.00741704	down	0.628855	0.0549	0.186112	--	0.913258	0.0071	0.0388699	--	glycine rich protein family protein, putative, expressed
LOC_Os06g39120	HHZ	-0.320584	0.10515	0.206285	--	-0.946731	5e-05	0.000553803	down	-0.723884	0.00205	0.0141234	--	-1.59402	5e-05	0.000553803	down	-1.69005	5e-05	0.000553803	down	expressed protein
LOC_Os06g39708	HHZ	-0.635394	0.1003	0.198562	--	0.204238	0.67035	0.858977	--	-1.7354	0.00025	0.00234626	down	-0.16804	0.7139	0.881701	--	-0.191208	0.6776	0.863005	--	photosystem II P680 chlorophyll A apoprotein, putative, expressed
LOC_Os06g44034	HHZ	0.0831964	0.74435	0.844901	--	1.02546	0.00065	0.00537266	up	1.13315	0.0001	0.00104114	up	0.519482	0.04605	0.163962	--	0.815675	0.0025	0.0166239	--	expressed protein
LOC_Os06g47230	HHZ	-0.172249	0.36185	0.522982	--	-1.18955	5e-05	0.000553803	down	2.83819	5e-05	0.000553803	up	-2.42226	5e-05	0.000553803	down	1.34127	5e-05	0.000553803	up	coiled-coil domain-containing protein 72, putative, expressed
LOC_Os06g47360	HHZ	1.7659	0.0007	0.00295353	up	1.99043	5e-05	0.000553803	up	1.27193	0.0325	0.12663	--	1.52026	5e-05	0.000553803	up	-1.12779	0.01	0.0510158	--	beta-expansin precursor, putative, expressed
LOC_Os06g47910	HHZ	-0.916416	1	1	--	-0.845054	0.0006	0.00501357	down	-0.404767	0.10165	0.28847	--	4.33211	0.00015	0.0014957	up	4.34478	0.00015	0.0014957	up	GDSL-like lipase/acylhydrolase, putative, expressed
LOC_Os06g48560	heterozygo	inf	5e-05	0.000269166	up	0.421354	1	1	--	4.40685	0.00015	0.0014957	up	-5.0533	0.01225	0.0598751	--	0.0897699	0.75665	0.902764	--	transferase family protein, putative, expressed
LOC_Os06g50520	HHZ	5.12007	0.00045	0.00199452	up	-0.374869	1	1	--	3.77111	5e-05	0.000553803	up	-4.05711	5e-05	0.000553803	down	0.475891	0.0831	0.250752	--	expressed protein
LOC_Os06g50580	HHZ	inf	5e-05	0.000269166	up	0	1	1	--	inf	5e-05	0.000553803	up	NA	5e-05	0.000553803	down	0.626864	0.1544	0.381577	--	expressed protein
LOC_Os07g03730	HHZ	-1.29286	0.00055	0.00238481	down	-1.37868	5e-05	0.000553803	down	-0.37774	0.20725	0.45927	--	2.31737	5e-05	0.000553803	up	1.20625	0.0018	0.0126877	--	SCP-like extracellular protein, expressed
LOC_Os07g04450	HHZ	-0.374592	0.14065	0.259098	--	-1.43239	5e-05	0.000553803	down	-0.346271	0.19285	0.438886	--	-0.93188	0.004	0.024462	--	0.255091	0.36345	0.636095	--	expressed protein
LOC_Os07g13980	HHZ	0.524026	0.00715	0.022317	--	-0.159743	0.47355	0.730451	--	0.844877	0.0001	0.00104114	up	-1.03711	5e-05	0.000553803	down	-0.200873	0.33945	0.612743	--	glucose-1-phosphate adenylyltransferase large subunit, putative, expressed
LOC_Os07g15460	HHZ	0.351543	0.25125	0.40094	--	0.913403	0.00705	0.0386611	--	1.58888	0.00025	0.00234626	up	0.431759	0.1584	0.387725	--	0.420239	0.18885	0.433398	--	metal transporter Nramp6, putative, expressed
LOC_Os07g23810	HHZ	inf	1	1	--	inf	5e-05	0.000553803	up	inf	0.0945	0.274337	--	2.99933	0.00045	0.00391158	up	2.67834	0.2032	0.453594	--	expressed protein
LOC_Os07g32129	HHZ	-0.399759	0.36075	0.521812	--	NA	5e-05	0.000553803	down	0.747552	0.222	0.479348	--	NA	5e-05	0.000553803	down	-0.21242	0.6835	0.866182	--	expressed protein
LOC_Os07g35560	HHZ	-0.176062	0.38025	0.541665	--	-0.816573	0.0008	0.00641567	down	-0.492955	0.03235	0.126196	--	-1.67727	5e-05	0.000553803	down	-1.37242	5e-05	0.000553803	down	glucan endo-1,3-beta-glucosidase precursor, putative, expressed
LOC_Os07g39800	HHZ	--	--	--	--	1.50482	0.00015	0.0014957	up	0.949302	0.00425	0.0256975	--	-0.17773	0.52615	0.769371	--	-0.0487368	0.8601	0.948061	--	transcription repressor HOTR, putative, expressed
LOC_Os07g40570	heterozygo	0.53776	0.0248	0.0634929	--	1.18736	0.00015	0.0014957	up	0.70048	0.01975	0.0867759	--	-0.374168	0.13625	0.35146	--	-0.672182	0.01185	0.0583091	--	WRKY88, expressed
LOC_Os07g43560	P28	2.93445	5e-05	0.000269166	up	2.61762	5e-05	0.000553803	up	2.75339	5e-05	0.000553803	up	-0.100253	0.65075	0.848144	--	0.140387	0.5307	0.772548	--	TKL_IRAK_DUF26-lc.24 - DUF26 kinases have homology to DUF26 containing loci, expressed
LOC_Os07g43570	P28	10.6973	0.0107	0.0314155	--	9.1357	0.0001	0.00104114	up	10.3255	0.01145	0.0567623	--	-0.251968	0.24275	0.504188	--	-0.21759	0.314	0.585977	--	TKL_IRAK_DUF26-lc.25 - DUF26 kinases have homology to DUF26 containing loci, expressed
LOC_Os07g43950	P28	-2.33794	5e-05	0.000269166	down	-1.16215	5e-05	0.000553803	down	-1.8968	5e-05	0.000553803	down	1.82643	5e-05	0.000553803	up	1.68355	5e-05	0.000553803	up	RNA recognition motif containing protein, putative, expressed
LOC_Os07g44770	P28	-2.00258	5e-05	0.000269166	down	-2.77456	5e-05	0.000553803	down	-2.04568	5e-05	0.000553803	down	-0.0201983	0.94325	0.97969	--	0.423661	0.18135	0.422452	--	expressed protein
LOC_Os07g44890	P28	0.906696	0.02025	0.0536589	--	2.07616	5e-05	0.000553803	up	2.72676	5e-05	0.000553803	up	1.21853	0.00105	0.00807398	--	1.47672	0.0002	0.00192911	up	gibberellin receptor GID1L2, putative, expressed
LOC_Os07g45194	P28	0.950841	5e-05	0.000269166	up	0.786152	0.0001	0.00104114	up	0.863957	5e-05	0.000553803	up	-0.273637	0.1722	0.408983	--	-0.120449	0.5439	0.78166	--	expressed protein
LOC_Os07g47140	P28	-1.45929	5e-05	0.000269166	down	-1.37544	0.0017	0.0120972	--	-1.83548	0.00065	0.00537266	down	-1.05165	0.01425	0.067389	--	-1.73455	0.0012	0.00903516	--	CCT/B-box zinc finger protein, putative, expressed
LOC_Os07g48770	HHZ	0.387579	0.2285	0.376637	--	1.18276	5e-05	0.000553803	up	1.28785	0.0093	0.0481577	--	1.60008	5e-05	0.000553803	up	-0.582102	0.1142	0.311989	--	serine hydrolase domain containing protein, expressed
LOC_Os08g04500	HHZ	-0.736926	1	1	--	-1.83508	5e-05	0.000553803	down	-0.759484	0.0613	0.201773	--	2.47549	1	1	--	2.77104	0.0114	0.0565811	--	terpene synthase, putative, expressed
LOC_Os08g07720	heterozygo	0.445541	0.3113	0.468993	--	-1.03316	0.0009	0.00708726	down	-0.0212256	0.93535	0.976752	--	1.4892	0.00055	0.00465264	up	2.47447	5e-05	0.000553803	up	transferase family protein, putative, expressed
LOC_Os08g07760	heterozygo	0.33577	0.0912	0.183912	--	1.28281	5e-05	0.000553803	up	0.990825	5e-05	0.000553803	up	0.67706	0.0011	0.00839575	--	0.525726	0.0132	0.0634698	--	BRASSINOSTEROID INSENSITIVE 1-associated receptor kinase 1 precursor, putative, expressed
LOC_Os08g07774	heterozygo	-0.978163	5e-05	0.000269166	down	-8.13037	0.0094	0.0485661	--	-1.06057	0.00065	0.00537266	down	-7.50526	0.0091	0.0473225	--	-0.217754	0.4155	0.68333	--	disease resistance protein RPM1, putative, expressed
LOC_Os08g07830	heterozygo	-0.736651	0.0001	0.000512325	down	-0.915772	5e-05	0.000553803	down	-0.314607	0.12725	0.335856	--	-1.9161	5e-05	0.000553803	down	-1.39187	5e-05	0.000553803	down	DUF292 domain containing protein, expressed
LOC_Os08g07890	heterozygo	-1.38193	5e-05	0.000269166	down	-8.39484	0.23305	0.493413	--	-1.74484	5e-05	0.000553803	down	-9.04432	0.23065	0.490524	--	-2.20349	5e-05	0.000553803	down	NB-ARC domain containing protein, expressed
LOC_Os08g09450	heterozygo	-0.901634	0.0214	0.0561949	--	NA	5e-05	0.000553803	down	-0.693383	0.1374	0.353445	--	NA	5e-05	0.000553803	down	-0.231461	0.63945	0.841588	--	OsFBL41 - F-box domain and LRR containing protein, expressed
LOC_Os08g09610	heterozygo	-0.752564	0.01215	0.03498	--	NA	5e-05	0.000553803	down	-1.57143	0.00145	0.0105962	--	NA	5e-05	0.000553803	down	-1.08451	0.01615	0.0742858	--	expressed protein
LOC_Os08g09760	heterozygo	7.19647	0.23535	0.385009	--	inf	5e-05	0.000553803	up	inf	5e-05	0.000553803	up	0.872261	0.00215	0.0146854	--	0.526797	0.09365	0.272591	--	OsFBX275 - F-box domain containing protein, expressed
LOC_Os08g10510	heterozygo	0.217937	0.28785	0.442705	--	1.43821	5e-05	0.000553803	up	0.59204	0.00735	0.0399561	--	1.01527	5e-05	0.000553803	up	0.261603	0.22895	0.488502	--	aminotransferase, putative, expressed
LOC_Os08g10630	heterozygo	0.181645	0.50935	0.662884	--	-1.28912	0.00025	0.00234626	down	-0.892475	0.00605	0.0342153	--	-0.8791	0.01	0.0510158	--	-0.657159	0.0405	0.149294	--	metal cation transporter, putative, expressed
LOC_Os08g12430	heterozygo	0.577384	0.00365	0.0125105	--	1.37279	5e-05	0.000553803	up	0.941151	5e-05	0.000553803	up	0.747618	0.00025	0.00234626	up	0.522505	0.01725	0.0782206	--	VERNALIZATION-INSENSITIVE, putative, expressed
LOC_Os08g12850	heterozygo	--	--	--	--	-1.11065	0.0007	0.00572276	down	-0.107556	0.7234	0.886378	--	-0.866191	0.007	0.0384411	--	-0.35624	0.23455	0.495196	--	pentatricopeptide, putative, expressed
LOC_Os08g13130	heterozygo	-0.382307	0.3398	0.499754	--	NA	5e-05	0.000553803	down	-0.296914	0.54985	0.785568	--	NA	5e-05	0.000553803	down	-0.319582	0.5232	0.767292	--	BTB-POZ and MATH domain 2
LOC_Os08g13430	heterozygo	1.17888	0.00025	0.00117812	up	1.64362	5e-05	0.000553803	up	1.14976	0.0055	0.03165	--	0.090105	0.75305	0.900982	--	-0.625761	0.0585	0.19499	--	expressed protein
LOC_Os08g13930	heterozygo	-0.61629	0.00155	0.00594295	--	-2.89248	5e-05	0.000553803	down	-0.843908	0.0008	0.00641567	down	-1.87291	5e-05	0.000553803	down	-0.00924581	0.96725	0.98807	--	mannose-1-phosphate guanyltransferase, putative, expressed
LOC_Os08g14810	heterozygo	--	--	--	--	inf	5e-05	0.000553803	up	inf	1	1	--	1.46362	0.0224	0.095549	--	0.180869	1	1	--	NB-ARC domain containing protein, expressed
LOC_Os08g14860	heterozygo	inf	5e-05	0.000269166	up	7.02212	0.22315	0.480874	--	inf	5e-05	0.000553803	up	0.987979	0.0009	0.00708726	up	-0.0235394	0.9455	0.980425	--	cytochrome b-c1 complex subunit 7, putative, expressed
LOC_Os08g14900	heterozygo	inf	5e-05	0.000269166	up	inf	5e-05	0.000553803	up	inf	5e-05	0.000553803	up	0.866354	0.17915	0.419193	--	0.58747	0.3923	0.66293	--	expressed protein
LOC_Os08g14940	heterozygo	-0.520625	0.0087	0.0263691	--	-4.48566	5e-05	0.000553803	down	-0.965386	0.00045	0.00391158	down	-1.97901	5e-05	0.000553803	down	1.77897	5e-05	0.000553803	up	receptor kinase, putative, expressed
LOC_Os08g14950	heterozygo	3.91692	5e-05	0.000269166	up	4.05122	5e-05	0.000553803	up	3.16092	5e-05	0.000553803	up	2.38821	5e-05	0.000553803	up	2.05125	5e-05	0.000553803	up	receptor-like protein kinase 2 precursor, putative, expressed
LOC_Os08g15030	heterozygo	-0.0581071	0.7657	0.859458	--	-1.23209	5e-05	0.000553803	down	-0.415846	0.1056	0.295958	--	-1.94455	5e-05	0.000553803	down	-1.74165	5e-05	0.000553803	down	aspartate carbamoyltransferase, putative, expressed
LOC_Os08g15090	heterozygo	0.113356	0.64995	0.776951	--	1.28313	5e-05	0.000553803	up	0.785696	0.00445	0.026672	--	0.94735	0.0004	0.00353297	up	0.534098	0.045	0.161231	--	diacylglycerol kinase catalytic domain family protein, expressed
LOC_Os08g15149	heterozygo	2.33315	0.0001	0.000512325	up	3.75034	5e-05	0.000553803	up	3.11439	5e-05	0.000553803	up	1.78029	5e-05	0.000553803	up	0.614212	0.05375	0.18324	--	oxidoreductase, 2OG-Fe oxygenase family protein, expressed
LOC_Os08g15444	heterozygo	5.05222	0.0262	0.066471	--	5.07039	0.00075	0.00607381	up	5.87841	0.2503	0.512954	--	1.45764	5e-05	0.000553803	up	1.04226	0.00305	0.019604	--	expressed protein
LOC_Os08g20544	HHZ	-0.884574	5e-05	0.000269166	down	-0.95303	5e-05	0.000553803	down	-0.950828	5e-05	0.000553803	down	0.109851	0.5881	0.81052	--	0.168084	0.4075	0.676389	--	Calcium-dependent lipid-binding (CaLB domain) family protein
LOC_Os08g22149	HHZ	0.720287	0.00105	0.00422178	--	2.05622	5e-05	0.000553803	up	1.2213	5e-05	0.000553803	up	1.24754	5e-05	0.000553803	up	0.800751	0.00045	0.00391158	up	CBS domain containing membrane protein, putative, expressed
LOC_Os08g28400	HHZ	-0.192715	0.74345	0.844315	--	-3.23343	0.0002	0.00192911	down	-1.08953	1	1	--	-0.024809	1	1	--	-1.16434	1	1	--	expressed protein
LOC_Os08g30020	heterozygo	1.02263	5e-05	0.000269166	up	-0.0896388	0.7238	0.886553	--	0.759399	0.00075	0.00607381	up	-1.33597	5e-05	0.000553803	down	-0.283591	0.1971	0.444948	--	membrane protein, putative, expressed
LOC_Os08g30370	heterozygo	-0.508091	0.08165	0.168135	--	NA	5e-05	0.000553803	down	-0.747084	0.0939	0.273084	--	NA	5e-05	0.000553803	down	-1.22428	0.0101	0.0514101	--	expressed protein
LOC_Os08g31228	HHZ	-0.446922	0.03065	0.0756798	--	-1.40082	5e-05	0.000553803	down	-0.264353	0.24445	0.506013	--	-1.14486	5e-05	0.000553803	down	-0.0778548	0.73465	0.891855	--	ribosomal protein L27, putative, expressed
LOC_Os08g31670	HHZ	inf	5e-05	0.000269166	up	inf	5e-05	0.000553803	up	inf	5e-05	0.000553803	up	0.0493555	0.89115	0.960196	--	-0.356128	0.3989	0.668933	--	transporter, putative, expressed
LOC_Os09g00999	HHZ	-0.330115	0.275	0.427951	--	-0.0918302	0.77765	0.912343	--	-2.64521	5e-05	0.000553803	down	-0.0747677	0.82375	0.932827	--	-0.0803007	0.79635	0.921039	--	expressed protein
LOC_Os09g01000	HHZ	-0.121192	0.6468	0.774656	--	-0.662093	0.1449	0.366202	--	-1.89407	5e-05	0.000553803	down	0.883076	0.04295	0.155808	--	0.936739	0.0047	0.0278775	--	expressed protein
LOC_Os09g06464	HHZ	-0.655114	0.16175	0.28895	--	-0.983436	5e-05	0.000553803	down	-0.16613	0.45635	0.716946	--	3.58617	5e-05	0.000553803	up	4.21379	5e-05	0.000553803	up	CCT/B-box zinc finger protein, putative, expressed
LOC_Os09g14590	HHZ	-0.953399	0.1435	0.263227	--	NA	5e-05	0.000553803	down	-2.49734	0.04285	0.155552	--	NA	1	1	--	-1.1692	1	1	--	proteasome maturation factor UMP1 family protein, expressed
LOC_Os09g14610	HHZ	-0.507859	0.02455	0.0629608	--	-0.655833	0.00075	0.00607381	down	-0.309382	0.13415	0.347838	--	-2.75807	5e-05	0.000553803	down	-2.2676	5e-05	0.000553803	down	DCL2, putative, expressed
LOC_Os09g32320	P28	--	--	--	--	1.58503	0.00035	0.00314671	up	1.29872	0.02115	0.0914587	--	1.24959	0.00255	0.0168996	--	-0.0520633	0.9026	0.964625	--	growth regulator related protein, putative, expressed
LOC_Os09g32526	P28	0.761004	5e-05	0.000269166	up	0.795991	0.00045	0.00391158	up	1.05404	5e-05	0.000553803	up	-0.263109	0.2126	0.46666	--	-0.10677	0.6048	0.820836	--	peptidyl-prolyl cis-trans isomerase, FKBP-type, putative, expressed
LOC_Os09g33930	P28	-0.613519	0.002	0.00742979	--	-0.43064	0.0429	0.155685	--	-0.80978	0.00015	0.0014957	down	-0.350425	0.1026	0.290298	--	-0.241845	0.2575	0.521659	--	farnesyltransferase/geranylgeranyltransferase type-1 subunitalpha, putative, expressed
LOC_Os09g33992	P28	0.602253	0.0296	0.0735401	--	0.679241	0.0304	0.120386	--	1.15027	0.00095	0.00741704	up	-0.123334	0.6587	0.852523	--	-0.33031	0.26275	0.52808	--	expressed protein
LOC_Os09g36680	heterozygo	-0.653702	0.00085	0.00350608	down	-1.56195	5e-05	0.000553803	down	-0.511691	0.01845	0.0823365	--	0.838788	5e-05	0.000553803	up	0.746784	0.00055	0.00465264	up	ribonuclease T2 family domain containing protein, expressed
LOC_Os09g36700	heterozygo	-0.0893731	0.82965	0.900978	--	-2.27685	5e-05	0.000553803	down	-0.490529	0.12955	0.339916	--	1.58745	0.00055	0.00465264	up	1.27204	0.00405	0.0247124	--	ribonuclease T2 family domain containing protein, expressed
LOC_Os10g10750	HHZ	-0.357693	0.08615	0.175623	--	NA	5e-05	0.000553803	down	-0.976856	0.2898	0.559536	--	NA	5e-05	0.000553803	down	-0.726215	0.33425	0.607377	--	expressed protein
LOC_Os10g18480	HHZ	-1.32222	5e-05	0.000269166	down	-1.34593	0.0002	0.00192911	down	-0.758341	0.01325	0.0636557	--	-1.17164	0.0017	0.0120972	--	-0.351872	0.26045	0.525277	--	glucosyltransferase, putative, expressed
LOC_Os10g21190	HHZ	-1.76213	5e-05	0.000269166	down	0.0382957	0.86545	0.950353	--	-2.41307	5e-05	0.000553803	down	0.80622	0.0013	0.00966035	--	0.222867	0.38965	0.660578	--	expressed protein
LOC_Os10g21268	HHZ	-1.20446	5e-05	0.000269166	down	0.602322	0.04165	0.152361	--	-1.19116	5e-05	0.000553803	down	-0.157868	0.575	0.802262	--	0.668619	0.01155	0.0571534	--	ribulose bisphosphate carboxylase large chain precursor, putative, expressed
LOC_Os10g21310	HHZ	--	--	--	--	-0.075869	0.8642	0.949811	--	-1.79019	0.00015	0.0014957	down	-0.426652	0.31025	0.582004	--	-0.610169	0.15695	0.385447	--	photosystem II P680 chlorophyll A apoprotein, putative, expressed
LOC_Os10g37710	HHZ	-0.880229	0.00185	0.00693692	--	-1.01205	5e-05	0.000553803	down	-0.431532	0.07045	0.223088	--	1.39851	5e-05	0.000553803	up	1.34696	5e-05	0.000553803	up	hydrolase, alpha/beta fold family protein, putative, expressed
LOC_Os10g40020	HHZ	-0.836425	0.00055	0.00238481	down	-3.05203	5e-05	0.000553803	down	-0.74891	0.0155	0.0719376	--	-2.24359	5e-05	0.000553803	down	-0.518333	0.0863	0.257549	--	oxidoreductase, short chain dehydrogenase/reductase family domain containing family, expressed
LOC_Os11g01154	HHZ	0.852113	0.0003	0.00138759	up	1.03056	5e-05	0.000553803	up	0.678651	0.0046	0.027388	--	0.519622	0.01985	0.0871212	--	0.148539	0.5217	0.766201	--	dehydrogenase, putative, expressed
LOC_Os11g01170	HHZ	2.36865	0.0018	0.00677256	--	2.14498	0.0002	0.00192911	up	4.27807	0.04135	0.15158	--	0.818919	0.0287	0.115298	--	0.206843	0.60175	0.818993	--	tonneau 1b, putative, expressed
LOC_Os11g01280	HHZ	0.395574	0.11985	0.228833	--	1.29887	5e-05	0.000553803	up	0.463761	0.0989	0.283022	--	0.728164	0.0045	0.0269052	--	0.154759	0.5751	0.802328	--	expressed protein
LOC_Os11g01380	HHZ	0.358053	0.0662	0.142051	--	0.707875	0.0007	0.00572276	up	0.33332	0.1066	0.297812	--	-0.0545722	0.7927	0.91943	--	-0.0760314	0.71725	0.883361	--	clathrin heavy chain, putative, expressed
LOC_Os11g01530	HHZ	0.0138995	0.94315	0.96843	--	1.3658	5e-05	0.000553803	up	0.515192	0.0245	0.10228	--	1.22286	5e-05	0.000553803	up	0.360131	0.10865	0.301551	--	ferritin-1, chloroplast precursor, putative, expressed
LOC_Os11g01690	heterozygo	-0.737795	0.04575	0.105431	--	NA	5e-05	0.000553803	down	-1.35951	0.00915	0.0475344	--	NA	5e-05	0.000553803	down	-0.79587	0.10925	0.302682	--	expressed protein
LOC_Os11g01990	heterozygo	--	--	--	--	6.55384	0.2423	0.503677	--	inf	5e-05	0.000553803	up	0.789914	0.03945	0.146428	--	-0.617232	0.1994	0.448191	--	expressed protein
LOC_Os11g02389	heterozygo	1.0466	5e-05	0.000269166	up	1.31567	5e-05	0.000553803	up	1.21482	5e-05	0.000553803	up	0.842438	5e-05	0.000553803	up	0.796856	0.00025	0.00234626	up	protease inhibitor/seed storage/LTP family, putative, expressed
LOC_Os11g15040	HHZ	-0.634723	0.0187	0.0502424	--	-0.773364	0.00025	0.00234626	down	-0.0173557	0.9368	0.977326	--	1.58396	5e-05	0.000553803	up	1.91432	5e-05	0.000553803	up	S-adenosyl-L-methionine:benzoic acid/salicylic acid carboxyl methyltransferase, putative, expressed
LOC_Os11g28104	HHZ	-0.725714	0.0003	0.00138759	down	-0.857333	5e-05	0.000553803	down	-0.634318	0.0063	0.0353395	--	-0.49065	0.0354	0.135093	--	-0.339364	0.14385	0.364416	--	TKL_IRAK_DUF26-lf.4 - DUF26 kinases have homology to DUF26 containing loci, expressed
LOC_Os11g31530	HHZ	1.97442	5e-05	0.000269166	up	2.97631	0.0001	0.00104114	up	3.40525	0.05315	0.18177	--	-1.575	5e-05	0.000553803	down	-4.20095	5e-05	0.000553803	down	BRASSINOSTEROID INSENSITIVE 1-associated receptor kinase 1 precursor, putative, expressed
LOC_Os11g31540	HHZ	0.68744	0.00585	0.0188017	--	1.35009	0.00085	0.0067535	up	0.490641	0.2355	0.496372	--	-1.07063	0.0001	0.00104114	down	-2.16827	5e-05	0.000553803	down	BRASSINOSTEROID INSENSITIVE 1-associated receptor kinase 1 precursor, putative, expressed
LOC_Os11g31630	HHZ	1.32328	0.0222	0.057916	--	1.80585	0.00095	0.00741704	up	1.55868	0.00875	0.045865	--	1.27629	0.00475	0.0281166	--	0.569157	0.20985	0.462894	--	RNA helicase family protein
LOC_Os11g31770	HHZ	1.46853	5e-05	0.000269166	up	2.83582	5e-05	0.000553803	up	1.46139	0.00015	0.0014957	up	0.0800249	0.76535	0.906761	--	-0.177412	0.539	0.778232	--	ARM repeat superfamily protein
LOC_Os11g32260	HHZ	-0.187353	0.3252	0.484098	--	-0.859316	0.0001	0.00104114	down	-0.566392	0.0046	0.027388	--	-0.931336	5e-05	0.000553803	down	-0.60503	0.0036	0.0224606	--	lysosomal alpha-mannosidase precursor, putative, expressed
LOC_Os11g33394	HHZ	-2.6023	5e-05	0.000269166	down	-2.65538	5e-05	0.000553803	down	-1.57241	5e-05	0.000553803	down	-0.312493	0.29945	0.57019	--	0.726327	0.01305	0.0628952	--	plant protein of unknown function domain containing protein, expressed
LOC_Os11g34230	heterozygo	0.633646	0.00205	0.00759044	--	0.921686	5e-05	0.000553803	up	0.981023	5e-05	0.000553803	up	0.334377	0.11725	0.317679	--	0.0918354	0.6808	0.864743	--	expressed protein
LOC_Os11g34364	heterozygo	0.319476	0.3414	0.501465	--	1.39703	0.00085	0.0067535	up	0.633488	0.0853	0.255455	--	0.621772	0.064	0.208201	--	0.231805	0.5052	0.754289	--	armadillo/beta-catenin-like repeat containing protein, expressed
LOC_Os11g34690	heterozygo	-0.443738	0.0566	0.125312	--	-2.26219	5e-05	0.000553803	down	-0.445498	0.1017	0.288578	--	-2.36129	5e-05	0.000553803	down	-0.235777	0.40035	0.670234	--	Ubiquitin carboxyl-terminal hydrolase-related protein
LOC_Os11g34880	heterozygo	-1.66137	5e-05	0.000269166	down	NA	5e-05	0.000553803	down	-1.18698	0.0003	0.0027521	down	NA	5e-05	0.000553803	down	-0.191209	0.5377	0.777359	--	NB-ARC domain containing protein, expressed
LOC_Os11g34920	heterozygo	-1.15829	5e-05	0.000269166	down	-8.07701	0.19195	0.437816	--	-1.0787	0.00015	0.0014957	down	-7.1572	0.19205	0.437816	--	0.313044	0.2538	0.517143	--	stripe rust resistance protein Yr10, putative, expressed
LOC_Os11g34940	heterozygo	-0.564194	0.00465	0.0154269	--	-4.26557	5e-05	0.000553803	down	-0.501314	0.02835	0.11424	--	-4.18382	5e-05	0.000553803	down	-0.577617	0.01245	0.0606483	--	plastid-specific 50S ribosomal protein 6, chloroplast precursor, putative, expressed
LOC_Os11g34950	heterozygo	-0.621347	0.00655	0.0207089	--	-2.57737	5e-05	0.000553803	down	-0.917214	0.00095	0.00741704	down	-2.0371	5e-05	0.000553803	down	-0.13149	0.6342	0.838544	--	expressed protein
LOC_Os11g34970	heterozygo	-0.544339	0.1335	0.248843	--	NA	5e-05	0.000553803	down	-0.580923	0.15505	0.382466	--	NA	1	1	--	-0.077073	0.856	0.946364	--	NB-ARC domain containing protein, expressed
LOC_Os11g35500	HHZ	-1.59455	5e-05	0.000269166	down	NA	5e-05	0.000553803	down	-0.908929	0.0106	0.053426	--	NA	1	1	--	0.255116	0.50495	0.754091	--	receptor-like protein kinase 5 precursor, putative, expressed
LOC_Os11g35850	HHZ	1.0455	0.00095	0.00386718	up	2.54014	5e-05	0.000553803	up	2.84416	0.0002	0.00192911	up	-0.109553	0.71735	0.883424	--	-0.250182	0.43425	0.699043	--	disease resistance family protein / LRR family protein
LOC_Os11g36140	HHZ	-0.737732	0.00035	0.00159291	down	-1.8545	5e-05	0.000553803	down	-0.769469	0.00115	0.00871594	--	-1.37843	5e-05	0.000553803	down	0.442267	0.05735	0.192101	--	receptor-like protein kinase 2 precursor, putative, expressed
LOC_Os11g36150	HHZ	-0.233316	0.3714	0.532759	--	-1.61813	5e-05	0.000553803	down	-0.541303	0.0564	0.189762	--	-1.3653	0.00055	0.00465264	down	-0.0198603	0.9483	0.981415	--	receptor-like protein kinase 2 precursor, putative, expressed
LOC_Os11g36190	HHZ	6.04359	0.23435	0.383856	--	inf	5e-05	0.000553803	up	inf	1	1	--	0.401654	0.2567	0.520685	--	-0.518274	1	1	--	receptor kinase, putative, expressed
LOC_Os11g37080	HHZ	0.447802	0.0464	0.106649	--	0.969788	0.0003	0.0027521	up	0.516748	0.0619	0.203217	--	-0.252737	0.2865	0.555752	--	-0.822548	0.00125	0.00934814	--	h/ACA ribonucleoprotein complex subunit 1-like protein 1, putative, expressed
LOC_Os11g37130	HHZ	-0.0727394	0.71315	0.822993	--	-0.946224	5e-05	0.000553803	down	-0.377792	0.06855	0.218718	--	-0.906969	5e-05	0.000553803	down	-0.473145	0.02465	0.102746	--	mttA/Hcf106 family protein, putative, expressed
LOC_Os11g37300	HHZ	-0.813747	0.0202	0.0535475	--	NA	5e-05	0.000553803	down	-1.4112	0.00345	0.0216942	--	NA	1	1	--	-0.536292	1	1	--	OsFBDUF53 - F-box and DUF domain containing protein, expressed
LOC_Os11g37390	HHZ	-0.747962	0.00845	0.0257275	--	NA	5e-05	0.000553803	down	-1.00931	0.0052	0.0302401	--	NA	5e-05	0.000553803	down	-0.341314	0.3305	0.603634	--	OsFBDUF54 - F-box and DUF domain containing protein, expressed
LOC_Os11g37740	heterozygo	-1.23791	5e-05	0.000269166	down	-6.27478	0.01175	0.0579195	--	-1.00515	0.00055	0.00465264	down	-4.89853	0.01055	0.0532306	--	0.178388	0.53655	0.776538	--	stripe rust resistance protein Yr10, putative, expressed
LOC_Os11g37759	heterozygo	inf	5e-05	0.000269166	up	inf	5e-05	0.000553803	up	inf	5e-05	0.000553803	up	1.23822	5e-05	0.000553803	up	0.512146	0.37545	0.647317	--	Disease resistance protein (CC-NBS-LRR class) family
LOC_Os11g37990	heterozygo	-0.208443	0.2783	0.431729	--	-0.769109	0.0002	0.00192911	down	-0.443735	0.0284	0.114379	--	-0.393472	0.05185	0.178588	--	-0.139661	0.4882	0.741705	--	chloroplastic group IIA intron splicing facilitator CRS1, chloroplast precursor, putative, expressed
LOC_Os11g38040	heterozygo	-0.862059	0.00145	0.00560681	--	-3.27087	5e-05	0.000553803	down	-0.828878	0.01235	0.0602604	--	-2.61386	5e-05	0.000553803	down	-0.368276	0.2545	0.518006	--	Thioredoxin superfamily protein
LOC_Os11g38480	heterozygo	-1.09494	0.00335	0.0116163	--	-5.59834	0.0282	0.113754	--	-1.49885	5e-05	0.000553803	down	-3.50439	1	1	--	0.908166	0.0246	0.10259	--	NBS-LRR type disease resistance protein, putative, expressed
LOC_Os11g38500	heterozygo	-0.735473	0.11615	0.223276	--	NA	5e-05	0.000553803	down	-0.284262	0.5955	0.815198	--	NA	5e-05	0.000553803	down	0.0692762	0.8977	0.96278	--	OsFBDUF62 - F-box and DUF domain containing protein, expressed
LOC_Os11g38520	heterozygo	-0.996051	0.001	0.00404402	--	NA	5e-05	0.000553803	down	-1.5288	0.0011	0.00839575	--	NA	5e-05	0.000553803	down	-1.18708	0.00715	0.0390858	--	NB-ARC domain-containing disease resistance protein
LOC_Os11g38920	heterozygo	-0.352923	0.27835	0.431783	--	-1.3049	0.0003	0.0027521	down	-0.843305	0.0112	0.0557944	--	-0.0834313	0.825	0.933331	--	0.288638	0.4205	0.687534	--	HVA22, putative, expressed
LOC_Os11g39320	heterozygo	inf	5e-05	0.000269166	up	inf	5e-05	0.000553803	up	inf	5e-05	0.000553803	up	1.24078	5e-05	0.000553803	up	0.674882	0.0125	0.0608411	--	LZ-NBS-LRR class, putative, expressed
LOC_Os11g39430	heterozygo	inf	5e-05	0.000269166	up	inf	5e-05	0.000553803	up	inf	0.0945	0.274337	--	1.11899	0.00025	0.00234626	up	0.474338	0.45695	0.717391	--	expressed protein
LOC_Os11g39780	heterozygo	0.0173255	0.94455	0.969269	--	NA	5e-05	0.000553803	down	-1.02281	0.04445	0.159777	--	NA	5e-05	0.000553803	down	0.654944	0.2715	0.538353	--	expressed protein
LOC_Os11g40370	HHZ	inf	5e-05	0.000269166	up	inf	5e-05	0.000553803	up	inf	1	1	--	0.0589667	0.9084	0.966779	--	-0.198139	1	1	--	protein kinase family protein, putative, expressed
LOC_Os11g41610	HHZ	0.635037	0.07955	0.164685	--	-1.4935	0.0004	0.00353297	down	2.83355	5e-05	0.000553803	up	-2.67074	5e-05	0.000553803	down	0.923294	0.01635	0.0750174	--	40S ribosomal protein S29, putative, expressed
LOC_Os12g01010	HHZ	-0.204645	0.43235	0.592741	--	-1.36365	0.00025	0.00234626	down	-0.186533	0.5183	0.763667	--	-1.35226	0.00035	0.00314671	down	-0.147507	0.6192	0.829393	--	RNA recognition motif containing protein, putative, expressed
LOC_Os12g01140	HHZ	-0.218608	0.33305	0.492539	--	-1.02188	5e-05	0.000553803	down	-0.526434	0.02295	0.097346	--	-0.136698	0.5701	0.799062	--	0.28072	0.2463	0.508209	--	AGC_PVPK_like_kin82y.2 - ACG kinases include homologs to PKA, PKG and PKC, expressed
LOC_Os12g01390	HHZ	-0.376498	0.0499	0.113103	--	-0.794943	0.0002	0.00192911	down	-0.235797	0.24635	0.508272	--	-0.660227	0.00125	0.00934814	--	0.0483091	0.8145	0.928949	--	clathrin heavy chain, putative, expressed
LOC_Os12g01520	HHZ	--	--	--	--	-0.868651	0.00085	0.0067535	down	-0.744806	0.0021	0.0144024	--	-0.584377	0.02685	0.109658	--	-0.028545	0.90785	0.966553	--	ubiquitin-activating enzyme, putative, expressed
LOC_Os12g02320	HHZ	0.504745	0.00935	0.0280309	--	0.0892578	0.6585	0.852415	--	1.14243	5e-05	0.000553803	up	-0.134872	0.5006	0.75093	--	0.848569	0.0001	0.00104114	up	LTPL12 - Protease inhibitor/seed storage/LTP family protein precursor, expressed
LOC_Os12g36830	HHZ	-0.788418	0.0001	0.000512325	down	1.02072	5e-05	0.000553803	up	0.254382	0.32735	0.600289	--	-1.5035	5e-05	0.000553803	down	-2.76461	5e-05	0.000553803	down	pathogenesis-related Bet v I family protein, putative, expressed
LOC_Os12g36850	HHZ	-0.122467	0.5403	0.689581	--	1.65279	5e-05	0.000553803	up	1.67039	0.00735	0.0399561	--	-2.17864	5e-05	0.000553803	down	-4.02548	5e-05	0.000553803	down	pathogenesis-related Bet v I family protein, putative, expressed
LOC_Os12g36880	HHZ	-0.359591	0.0714	0.150956	--	1.17808	5e-05	0.000553803	up	1.11389	5e-05	0.000553803	up	-0.469394	0.0215	0.0926096	--	-2.01628	5e-05	0.000553803	down	pathogenesis-related Bet v I family protein, putative, expressed
LOC_Os12g38170	HHZ	0.720711	0.00065	0.00276647	up	-0.945933	0.00015	0.0014957	down	-0.200068	0.4205	0.687534	--	-4.41977	5e-05	0.000553803	down	-4.02964	5e-05	0.000553803	down	osmotin, putative, expressed
LOC_Os12g43410	HHZ	-0.626676	0.00115	0.00457425	--	-0.721803	0.00065	0.00537266	down	0.713498	0.00205	0.0141234	--	-1.55684	5e-05	0.000553803	down	-1.78969	5e-05	0.000553803	down	thaumatin, putative, expressed
LOC_Os12g44030	HHZ	0.0212041	0.9485	0.971535	--	-1.58925	5e-05	0.000553803	down	0.113851	0.66315	0.85509	--	0.0714736	0.8315	0.936081	--	1.56768	5e-05	0.000553803	up	purple acid phosphatase precursor, putative, expressed
LOC_Os12g44050	HHZ	-0.785226	0.1326	0.24753	--	-2.20955	0.0003	0.0027521	down	0.457069	0.26095	0.525883	--	0.178116	0.7746	0.910966	--	2.0194	0.00285	0.0185276	--	purple acid phosphatase precursor, putative, expressed
