# Supplementary material for: Comparative transcriptome profiling of a rice line carrying Xa39 and its parents triggered by Xanthomonas oryzae pv. oryzae provides novel insights into the broad-spectrum hypersensitive response
Source: BMC Genomics. 2015 Feb 21;16(1):111. doi: 10.1186/s12864-015-1329-3 (PMC4349310; doi:10.1186/s12864-015-1329-3)
Supplement: Additional file 6: Table S4. — GO enrichment analysis of the differentially expressed genes unresponsive to Xanthomonas oryzae pv. oryzae (Xoo) PXO349 infection in the rice introgression line H471 compared with the recurrent parent Huang-Hua-Zhan (HHZ) under post-inoculation condition. Containing GO enrichment analysis result of the differentially expressed genes unresponsive to PXO349 infection in H471 compared with in HHZ under post-inoculation conditions. [file 12864_2015_1329_MOESM6_ESM.xls]

## Sheet: Additional file 4
Additional file 6. GO enrichment analysis of the differentially expressed genes unresponsive to Xanthomonas oryzae pv. oryzae (Xoo) PXO349 infection in the rice introgression line H471 compared with the recurrent parent Huang-Hua-Zhan (HHZ) under post-inoculation condition
GO term	Ontology	Description	Number in input list	Number in BG/Ref	p-value	FDR
GO:0006468	P	protein amino acid phosphorylation	14	1584	1.6e-05	0.00046
GO:0006464	P	protein modification process	16	1997	1.2e-05	0.00046
GO:0043412	P	macromolecule modification	16	2046	1.6e-05	0.00046
GO:0006796	P	phosphate metabolic process	15	1879	2.4e-05	0.00046
GO:0006793	P	phosphorus metabolic process	15	1879	2.4e-05	0.00046
GO:0016310	P	phosphorylation	14	1761	5.1e-05	0.0008
GO:0043687	P	post-translational protein modification	14	1818	7.1e-05	0.00097
GO:0044267	P	cellular protein metabolic process	17	2983	0.00041	0.0049
GO:0008219	P	cell death	6	487	0.0011	0.0085
GO:0016265	P	death	6	487	0.0011	0.0085
GO:0012501	P	programmed cell death	6	475	0.00094	0.0085
GO:0006915	P	apoptosis	6	475	0.00094	0.0085
GO:0006952	P	defense response	5	442	0.0041	0.03
GO:0001883	F	purine nucleoside binding	23	3210	4.4e-07	7.1e-06
GO:0001882	F	nucleoside binding	23	3220	4.7e-07	7.1e-06
GO:0005524	F	ATP binding	23	3055	1.8e-07	7.1e-06
GO:0030554	F	adenyl nucleotide binding	23	3210	4.4e-07	7.1e-06
GO:0032559	F	adenyl ribonucleotide binding	23	3058	1.8e-07	7.1e-06
GO:0032553	F	ribonucleotide binding	23	3238	5.2e-07	7.1e-06
GO:0032555	F	purine ribonucleotide binding	23	3238	5.2e-07	7.1e-06
GO:0017076	F	purine nucleotide binding	23	3394	1.2e-06	1.4e-05
GO:0000166	F	nucleotide binding	23	3794	8.2e-06	8.7e-05
GO:0004672	F	protein kinase activity	14	1587	1.6e-05	0.00015
GO:0016773	F	phosphotransferase activity, alcohol group as acceptor	14	1738	4.4e-05	0.00038
GO:0016301	F	kinase activity	14	1756	4.9e-05	0.00039
GO:0004674	F	protein serine/threonine kinase activity	12	1424	0.00011	0.00078
GO:0004713	F	protein tyrosine kinase activity	12	1426	0.00011	0.00078
GO:0005515	F	protein binding	14	2836	0.0057	0.036
