# Supplementary material for: Comparative transcriptome profiling of a rice line carrying Xa39 and its parents triggered by Xanthomonas oryzae pv. oryzae provides novel insights into the broad-spectrum hypersensitive response
Source: BMC Genomics. 2015 Feb 21;16(1):111. doi: 10.1186/s12864-015-1329-3 (PMC4349310; doi:10.1186/s12864-015-1329-3)
Supplement: Additional file 7: Table S5. — Differential expression of components in signal transduction pathways in the rice introgression line H471 compared with the recurrent parent Huang-Hua-Zhan (HHZ) after Xanthomonas oryzae pv. oryzae (Xoo) PXO349 inoculation. Containing differentially expressed genes involved in signal transduction pathways in H471 compared with HHZ after PXO349 inoculation. [file 12864_2015_1329_MOESM7_ESM.xls]

## Sheet: Sheet3
Additional file 7. Differential expression of components in signal transduction pathways in the rice introgression line H471 compared with the recurrent parent Huang-Hua-Zhan (HHZ) after Xanthomonas oryzae pv. oryzae (Xoo) PXO349 inoculation
Gene ID	Allele source in H471	H471-1d vs HHZ-1d		H471-2d vs HHZ-2d		H471-1d vs H471-CK		H471-2d vs H471-CK		MSU Annotation
		log2(FC)	Up/Down	log2(FC)	Up/Down	log2(FC)	Up/Down	log2(FC)	Up/Down
LOC_Os07g43560	P28	2.61762	up	2.75339	up	-0.100253	--	0.140387	--	cysteine-rich RLK (RECEPTOR-like protein kinase) 10
LOC_Os07g43570	P28	9.1357	up	10.3255	--	-0.251968	--	-0.21759	--	cysteine-rich RLK (RECEPTOR-like protein kinase) 10
LOC_Os04g30030	heterozygo	-1.54016	down	-0.659872	--	-0.136429	--	0.994945	up	cysteine-rich RLK (RECEPTOR-like protein kinase) 12
LOC_Os11g28104	HHZ	-0.857333	down	-0.634318	--	-0.49065	--	-0.339364	--	cysteine-rich RLK (RECEPTOR-like protein kinase) 42
LOC_Os04g30040	heterozygo	-2.19109	down	-1.37262	down	0.838668	up	2.10003	up	cysteine-rich RLK (RECEPTOR-like protein kinase) 39
LOC_Os11g36190	HHZ	inf	up	inf	--	0.401654	--	-0.518274	--	Leucine-rich repeat protein kinase family protein
LOC_Os08g14950	heterozygo	4.05122	up	3.16092	up	2.38821	up	2.05125	up	Leucine-rich repeat protein kinase family protein
LOC_Os03g56270	HHZ	-1.76114	down	-1.15263	down	-0.976562	--	-0.457619	--	Leucine-rich receptor-like protein kinase family protein
LOC_Os11g35500	HHZ	NA	down	-0.908929	--	NA	--	0.255116	--	Leucine-rich repeat protein kinase family protein
LOC_Os08g14940	heterozygo	-4.48566	down	-0.965386	down	-1.97901	down	1.77897	up	Leucine-rich repeat protein kinase family protein
LOC_Os11g36140	HHZ	-1.8545	down	-0.769469	--	-1.37843	down	0.442267	--	Leucine-rich repeat protein kinase family protein
LOC_Os11g36150	HHZ	-1.61813	down	-0.541303	--	-1.3653	down	-0.0198603	--	Leucine-rich repeat protein kinase family protein
LOC_Os03g28270	heterozygo	-1.49603	down	-0.75293	--	-1.89378	down	-1.02779	--	Leucine-rich repeat protein kinase family protein
LOC_Os04g29680	heterozygo	2.03274	up	1.24006	--	-0.473867	--	-1.86435	down	OsWAK38 - OsWAK receptor-like protein kinase, expressed
LOC_Os04g29790	heterozygo	NA	down	-1.12218	--	NA	down	-0.906142	--	OsWAK40 - OsWAK receptor-like protein OsWAK-RLP
LOC_Os04g30160	heterozygo	NA	down	-0.967263	--	NA	down	-1.26059	--	OsWAK46 - OsWAK receptor-like protein kinase, expressed
LOC_Os04g30110	heterozygo	NA	down	-0.915714	--	NA	down	-0.878724	--	wall-associated receptor kinase 3 precursor, putative, expressed
LOC_Os04g29770	heterozygo	NA	down	-1.09083	down	NA	down	-0.841443	--	wall-associated receptor kinase-like 3 precursor, putative, expressed
LOC_Os04g30250	heterozygo	NA	down	0.123537	--	NA	--	-0.375589	--	wall-associated receptor kinase-like 5 precursor, putative, expressed
LOC_Os04g29810	heterozygo	NA	down	-1.16052	down	NA	--	-1.45599	down	Wall-associated kinase family protein
LOC_Os03g50330	HHZ	0.820049	up	0.648889	--	0.443919	--	0.220636	--	CAMK_KIN1/SNF1/Nim1_like.18 - CAMK includes calcium/calmodulin depedent protein kinases, expressed
LOC_Os03g43440	HHZ	-0.83614	down	-0.198545	--	-0.162593	--	0.441331	--	CAMK_KIN1/SNF1/Nim1_like.17 - CAMK includes calcium/calmodulin depedent protein kinases, expressed
LOC_Os12g01140	HHZ	-1.02188	down	-0.526434	--	-0.136698	--	0.28072	--	AGC_PVPK_like_kin82y.2 - ACG kinases include homologs to PKA, PKG and PKC, expressed
LOC_Os08g07760	heterozygo	1.28281	up	0.990825	up	0.67706	--	0.525726	--	BRASSINOSTEROID INSENSITIVE 1-associated receptor kinase 1 precursor, putative, expressed
LOC_Os11g31530	HHZ	2.97631	up	3.40525	--	-1.575	down	-4.20095	down	BRASSINOSTEROID INSENSITIVE 1-associated receptor kinase 1 precursor, putative, expressed
LOC_Os11g31540	HHZ	1.35009	up	0.490641	--	-1.07063	down	-2.16827	down	BRASSINOSTEROID INSENSITIVE 1-associated receptor kinase 1 precursor, putative, expressed
LOC_Os08g15090	heterozygo	1.28313	up	0.785696	--	0.94735	up	0.534098	--	diacylglycerol kinase catalytic domain family protein, expressed
LOC_Os03g40550	heterozygo	-0.911129	down	-0.646335	--	-0.787524	down	-0.844656	down	kinase, pfkB family, putative, expressed
LOC_Os03g50810	HHZ	1.40475	up	0.680906	--	0.201189	--	-0.57233	--	receptor protein kinase TMK1 precursor, putative, expressed
LOC_Os11g40370	HHZ	inf	up	inf	--	0.0589667	--	-0.198139	--	protein kinase family protein, putative, expressed
LOC_Os03g46910	HHZ	-1.47501	down	-0.355087	--	-2.20655	down	-1.182	down	pyruvate kinase, putative, expressed
