# Supplementary material for: Comparative transcriptome profiling of a rice line carrying Xa39 and its parents triggered by Xanthomonas oryzae pv. oryzae provides novel insights into the broad-spectrum hypersensitive response
Source: BMC Genomics. 2015 Feb 21;16(1):111. doi: 10.1186/s12864-015-1329-3 (PMC4349310; doi:10.1186/s12864-015-1329-3)
Supplement: Additional file 9: Table S6. — Ten genes of the WRKY family expressed at the similar levels in the rice introgression line H471 and the recurrent parent Huang-Hua-Zhan (HHZ) after Xanthomonas oryzae pv. oryzae (Xoo) PXO349 infection. Containing 10 genes of the WRKY family expressed at the similar levels in H471 and HHZ after PXO349 infection. [file 12864_2015_1329_MOESM9_ESM.xlsx]

## Sheet: Sheet1
Additional file 9. Ten genes of the WRKY family expressed at the similar levels in the rice introgression line H471 and the recurrent parent Huang-Hua-Zhan (HHZ) after Xanthomonas oryzae pv. oryzae (Xoo) PXO349 infection
Gene ID	Allele source in H471	H471-1d vs HHZ-1d		H471-2d vs HHZ-2d		H471-1d vs H471-ck		H471-2d vs H471-ck		MSU Annotation
		log2(FC)	Up/Down	log2(FC)	Up/Down	log2(FC)	Up/Down	log2(FC)	Up/Down
LOC_Os02g08440	HHZ	0.107529	--	0.107149	--	-1.25712	down	-1.3573	down	WRKY71
LOC_Os09g25060	HHZ	-0.390561	--	-0.551424	--	-4.76082	down	-6.36668	down	WRKY76
LOC_Os09g25070	HHZ	-0.581472	--	-0.845148	--	-4.32418	down	-5.95614	down	WRKY62
LOC_Os01g14440	HHZ	-0.0449727	--	0.271872	--	-0.650773	--	-0.447648	--	WRKY1
LOC_Os01g61080	HHZ	0.178781	--	0.357317	--	-0.622304	--	-0.761124	down	WRKY24
LOC_Os05g27730	HHZ	0.134971	--	0.0155376	--	-0.304876	--	-0.566435	--	WRKY53
LOC_Os05g39720	HHZ	0.0321072	--	0.121942	--	-2.02881	down	-1.89694	down	WRKY70
LOC_Os06g44010	HHZ	0.0471513	--	-0.0790191	--	-3.20491	down	-2.83905	down	WRKY28
LOC_Os09g16510	HHZ	0.00338445	--	-0.0991384	--	1.41773	up	0.770209	up	WRKY74
LOC_Os11g29870	HHZ	-0.0150743	--	0.00669315	--	-0.908432	--	-1.28292	down	WRKY72
