# Supplementary material for: Comparative transcriptome profiling of a rice line carrying Xa39 and its parents triggered by Xanthomonas oryzae pv. oryzae provides novel insights into the broad-spectrum hypersensitive response
Source: BMC Genomics. 2015 Feb 21;16(1):111. doi: 10.1186/s12864-015-1329-3 (PMC4349310; doi:10.1186/s12864-015-1329-3)
Supplement: Additional file 11: Table S8. — Gene list of putative networks related to programmed cell death or the hypersensitive response mediated by Xa39 candidate gene LOC_Os11g37759. Containing genes of putative networks related to programmed cell death or the hypersensitive response mediated by the Xa39 candidate gene LOC_Os11g37759 based on a co-expression analysis. [file 12864_2015_1329_MOESM11_ESM.xlsx]

## Sheet: Sheet1
Additional file 11. Gene list of putative networks related to programmed cell death or the hypersensitive response mediated by Xa39 candidate gene LOC_Os11g37759
Gene ID	Allele source in H471	H471 vs HHZ after PXO349 inoculation	Group in co-expressed netowrks of Figure 4	Color in Figure 4	Annotation
LOC_Os07g44890	P28	up	A	Green	gibberellin receptor GID1L2
LOC_Os08g07760	heterozygo	up	A	Green	BRASSINOSTEROID INSENSITIVE 1-associated receptor kinase 1 precursor
LOC_Os11g28104	HHZ	down	A	Green	cysteine-rich RLK (RECEPTOR-like protein kinase) 42
LOC_Os11g36190	HHZ	up	A	Green	Leucine-rich repeat protein kinase family protein
LOC_Os06g15730	HHZ	down	B	blue	NB-ARC domain-containing disease resistance protein
LOC_Os08g07774	heterozygo	down	B	blue	disease resistance protein RPM1
LOC_Os11g37759	heterozygo	up	B	blue	Disease resistance protein (CC-NBS-LRR class) family
LOC_Os01g72370	heterozygo	up	C	Red	helix-loop-helix DNA-binding domain containing protein
LOC_Os03g57560	HHZ	up	D	Black	piwi domain containing protein
LOC_Os03g63590	HHZ	up	D	Black	metallo-beta-lactamase
LOC_Os01g71620	heterozygo	down	D	Black	expressed protein
LOC_Os01g71630	heterozygo	down	D	Black	expressed protein
LOC_Os01g71930	heterozygo	down	D	Black	glycosyl hydrolases family 17 protein
LOC_Os02g49670	heterozygo	up	D	Black	zinc knuckle family protein
LOC_Os02g50540	heterozygo	up	D	Black	expressed protein
LOC_Os03g27830	HHZ	up	D	Black	expressed protein
LOC_Os03g32499	heterozygo	down	D	Black	expressed protein
LOC_Os03g37864	heterozygo	up	D	Black	expressed protein
LOC_Os03g37878	heterozygo	up	D	Black	expressed protein
LOC_Os03g37950	heterozygo	down	D	Black	proteasome subunit
LOC_Os03g39860	HHZ	up	D	Black	acyl carrier protein
LOC_Os03g40410	HHZ	up	D	Black	expressed protein
LOC_Os03g47050	HHZ	up	D	Black	expressed protein
LOC_Os03g47650	HHZ	down	D	Black	ankyrin
LOC_Os03g54240	HHZ	up	D	Black	expressed protein
LOC_Os03g56730	HHZ	up	D	Black	expressed protein
LOC_Os03g63250	HHZ	up	D	Black	brefeldin A-sensitive Golgi protein-like
LOC_Os06g39120	HHZ	down	D	Black	expressed protein
LOC_Os06g50520	HHZ	up	D	Black	expressed protein
LOC_Os07g43950	P28	down	D	Black	RNA recognition motif containing protein
LOC_Os08g15444	heterozygo	up	D	Black	expressed protein
LOC_Os08g30370	heterozygo	down	D	Black	expressed protein
LOC_Os11g31770	HHZ	up	D	Black	expressed protein
LOC_Os11g34230	heterozygo	up	D	Black	expressed protein
