# Supplementary material for: Comparative transcriptome profiling of a rice line carrying Xa39 and its parents triggered by Xanthomonas oryzae pv. oryzae provides novel insights into the broad-spectrum hypersensitive response
Source: BMC Genomics. 2015 Feb 21;16(1):111. doi: 10.1186/s12864-015-1329-3 (PMC4349310; doi:10.1186/s12864-015-1329-3)
Supplement: Additional file 12: Table S9. — Comparison of expression levels of representative rice genes related to rice innate immunity between the rice introgression line H471 and the recurrent parent Huang-Hua-Zhan (HHZ). Containing comparisons of expression levels of representative rice genes related to rice innate immunity between H471 and HHZ. [file 12864_2015_1329_MOESM12_ESM.xlsx]

## Sheet: Sheet1
Additional file 12. Comparison of expression levels of representative rice genes related to rice innate immunity between the rice introgression line H471 and the recurrent parent Huang-Hua-Zhan (HHZ)
Gene ID	Gene symbola	Note	H471-ck vs HHZ-ck		H471-1d vs HHZ-1d		H471-2d vs HHZ-2d		H471-1d vs H471-ck		H471-2d vs H471-ck
			log2(FC)	Up/Down	log2(FC)	Up/Down	log2(FC)	Up/Down	log2(FC)	Up/Down	log2(FC)	Up/Down
Representative genes of PTI triggered by Xoo effectors
LOC_Os11g35500	Xa21	Unknown	-1.59455	down	NA	down	-0.908929	--	NA	--	0.255116	--
LOC_Os01g56470	XB24	Xa21-mediated signaling co-component	-0.428455	--	-0.0242072	--	-0.130383	--	0.274147	--	0.418711	--
LOC_Os05g02130	XB3	Xa21-mediated signaling co-component	-0.169827	--	0.0260825	--	0.101711	--	-0.773793	down	-1.02458	down
LOC_Os09g25070	XB10	Xa21-mediated signaling co-component	-0.571618	--	-0.58147	--	-0.845153	--	-4.32418	down	-5.95614	down
Representative genes of PTI triggered by flg22 or chitin
LOC_Os11g46970	OsFLS2	Flagellin	0.814996	up	-0.0429986	--	0.577499	--	-3.53457	down	-3.3625	down
LOC_Os09g33630	OsCERK1	Chitin	0.0124389	--	-0.222797	--	0.0057088	--	0.201071	--	0.036559	--
LOC_Os09g27890	LYP4	Chitin or Bacterial peptidoglycan	-1.63378	--	-0.674745	--	NA	--	2.32704	--	-0.0142639	--
LOC_Os06g10660	LYP6	Chitin or Bacterial peptidoglycan	0.109237	--	-0.263756	--	0.0584687	--	0.254656	--	0.192812	--
LOC_Os04g38480	OsSERK2	AtBAK1 ortholog in rice	0.0260843	--	0.0324068	--	-0.0747266	--	-0.397184	--	-0.393037	--
Representative genes of ETI triggered by Xoo effectors
LOC_Os11g47210	Xa3/Xa26	LRR-RLK	0.935991	--	-0.0373808	--	2.01842	--	-1.51954	--	-1.57952	--
LOC_Os12g29220	Xa25	MtN3/saliva domain protein	-0.19414	--	-0.352193	--	-0.63859	--	1.34647	--	1.44761	--
LOC_Os06g39810	Xa27	Rice unique gene	NA	--	NA	--	NA	--	NA	--	NA	--
LOC_Os05g01710	xa5	TFIIA TF	-0.0962108	--	0.10494	--	0.032998	--	0.397253	--	0.304787	--
LOC_Os08g42350	xa13	MtN3/saliva domain protein	NA	--	NA	--	NA	--	NA	--	NA	--
LOC_Os11g31190	Os11N3	Homolog of nodulin MtN3	-0.84254	--	-0.907359	--	-1.00011	--	-0.504072	--	-0.137606	--
Genes related to hypersensitive cell death due to ion fluxes or ROS burst
LOC_Os01g12900	OsRac1	ROS burst	0.556127	--	0.0746532	--	-0.326426	--	0.351439	--	-0.267701	--
LOC_Os04g20270	OsSRT1	hypersensitive cell death	0.00820416	--	-0.103472	--	0.123072	--	0.636606	--	0.634284	--
LOC_Os03g03910	OsCATC	ROS burst	-0.0526226	--	0.13997	--	0.0141688	--	1.08713	--	1.14997	--
LOC_Os12g02200	OsCIPK14	hypersensitive cell death	-0.362762	--	-0.13772	--	-0.30396	--	2.27399	up	1.75981	up
LOC_Os11g02240	OsCIPK15	hypersensitive cell death	-0.715389	--	0.0977951	--	-0.430196	--	2.20168	up	1.67333	up
LOC_Os08g30790	OsHIR1	hypersensitive cell death	-0.358733	--	-0.119267	--	-0.172878	--	0.047486	--	0.123513	--
LOC_Os01g59440	OsLRR1	hypersensitive cell death	0.0188775	--	0.0604235	--	0.0744986	--	-0.0979643	--	0.0102131	--
LOC_Os12g38210	Spl11	hypersensitive cell death	-0.0260933	--	0.107095	--	-0.0586106	--	0.110561	--	0.367742	--
a. Most genes were reviewed by Liu et al. [23]
