# Supplementary material for: Comparative transcriptome profiling of a rice line carrying Xa39 and its parents triggered by Xanthomonas oryzae pv. oryzae provides novel insights into the broad-spectrum hypersensitive response
Source: BMC Genomics. 2015 Feb 21;16(1):111. doi: 10.1186/s12864-015-1329-3 (PMC4349310; doi:10.1186/s12864-015-1329-3)
Supplement: Additional file 14: Table S10. — Information on primers used in the qRT-PCR analysis. Containing information on primers used in the qRT-PCR analysis. [file 12864_2015_1329_MOESM14_ESM.xlsx]

## Sheet: Sheet1
Additional file 14. Information on primers used in the qRT-PCR analysis
Gene ID	Forward Primer (5'-3')	Reverse Primer (5'-3')
LOC_Os03g13170(Ubiquitin)	AACCAGCTGAGGCCCAAGA	ACGATTGATTTAACCAGTCCATGA
LOC_Os08g07760	GAATCGCCATTTGTTCATACC	TCCTTGGGCTCCTGCTGT
LOC_Os11g37759	GGAACCAAGGCAAAAACAA	GCTCAGAAGCGAGGGCAT
LOC_Os03g57560	CATACTGGGGAGTTACGAGGC	CTGTTGCCTGTTTATCGG
LOC_Os03g63590	GATGGGAGGAGTGGTGGTGTT	AGCGGGATTGGTCTCACAGC
LOC_Os11g31540	CACACACCTTGGGAGATGGG	GCCACAAAGGGGCAGAACA
LOC_Os03g40540	TGACAGGATTAGAACAGCCGT	ATGGACCAAAAGAATACAGGAG
LOC_Os12g36880	GGCGTTTGAGTCCGTGAGA	AACCTCCAAACCATAGCAGAAC
LOC_Os12g36830	ACTACCTCGTCGCTCACCC	AGATTGGATTTGTCGTGGCT
LOC_Os12g36850	CGGGCACCATCCACATCA	ACCTCCAACACCTCAACCTTT
LOC_Os12g02200	GCTACTGGAGGAGGGCATC	TTTGAGGAGCGGAAACTAA
LOC_Os11g02240	AAGTGGCGATTCATTGGA	TACTCTTGCGACTGCTGCT
LOC_Os08g30790	ATCGCAAGGCAGCGTCAG	GGCAGAGGTCCCAGGCA
LOC_Os01g12900	CTGCCATCAAAGTGGTGCT	TCTTCTTGGTTATTGACTACGC
LOC_Os01g28450	CAGTCGTGGGTGGGCG	CCGGCTTATAGTTGCATGTG
LOC_Os05g27730	GCCCAACACGGCAATACA	CAGCAGTTACAAAGGCACAAA
LOC_Os02g08440	CGGCAAAAGACGCTTGTAAC	AAGTTTGGGGAGTTTGTCTGAT
LOC_Os11g39320	GCCAGAATGGATTGACCGCT	CCTCAACTTTGTAAACCCCCC
